# Supplementary material for: Advanced stage, high-grade primary tumor ovarian cancer: a multi-omics dissection and biomarker prediction process
Source: Sci Rep. 2023 Oct 12;13:17265. doi: 10.1038/s41598-023-44246-9 (PMC10570268; doi:10.1038/s41598-023-44246-9)
Supplement: Supplementary file 1 — Supplementary Information. [file 41598_2023_44246_MOESM1_ESM.zip]

Archive with 1 entries (1 files):
- 41598_2023_44246_MOESM1_ESM.xml
