# Supplementary material for: Advanced stage, high-grade primary tumor ovarian cancer: a multi-omics dissection and biomarker prediction process
Source: Sci Rep. 2023 Oct 12;13:17265. doi: 10.1038/s41598-023-44246-9 (PMC10570268; doi:10.1038/s41598-023-44246-9)
Supplement: Supplementary file 1 — Supplementary Information. [file 41598_2023_44246_MOESM1_ESM.zip › 41598_2023_44246_MOESM1_ESM.xml]

<?xml version="1.0"?>
<?mso-application progid="Excel.Sheet"?>
<Workbook xmlns="urn:schemas-microsoft-com:office:spreadsheet"
 xmlns:o="urn:schemas-microsoft-com:office:office"
 xmlns:x="urn:schemas-microsoft-com:office:excel"
 xmlns:ss="urn:schemas-microsoft-com:office:spreadsheet"
 xmlns:html="http://www.w3.org/TR/REC-html40">
 <DocumentProperties xmlns="urn:schemas-microsoft-com:office:office">
  <Author>Honar</Author>
  <LastAuthor>Honar</LastAuthor>
  <Created>2022-11-11T15:15:37Z</Created>
  <LastSaved>2022-11-29T13:27:48Z</LastSaved>
  <Company>diakov.net</Company>
  <Version>16.00</Version>
 </DocumentProperties>
 <OfficeDocumentSettings xmlns="urn:schemas-microsoft-com:office:office">
  <AllowPNG/>
  <Colors>
   <Color>
    <Index>39</Index>
    <RGB>#E3E3E3</RGB>
   </Color>
  </Colors>
 </OfficeDocumentSettings>
 <ExcelWorkbook xmlns="urn:schemas-microsoft-com:office:excel">
  <WindowHeight>7935</WindowHeight>
  <WindowWidth>20490</WindowWidth>
  <WindowTopX>0</WindowTopX>
  <WindowTopY>0</WindowTopY>
  <ProtectStructure>False</ProtectStructure>
  <ProtectWindows>False</ProtectWindows>
 </ExcelWorkbook>
 <Styles>
  <Style ss:ID="Default" ss:Name="Normal">
   <Alignment ss:Vertical="Bottom"/>
   <Borders/>
   <Font ss:FontName="Calibri" x:Family="Swiss" ss:Size="11" ss:Color="#000000"/>
   <Interior/>
   <NumberFormat/>
   <Protection/>
  </Style>
  <Style ss:ID="s62">
   <NumberFormat ss:Format="Scientific"/>
  </Style>
  <Style ss:ID="s63">
   <NumberFormat ss:Format="d\-mmm"/>
  </Style>
  <Style ss:ID="s64">
   <Font ss:FontName="Calibri" x:Family="Swiss" ss:Size="11" ss:Color="#000000"
    ss:Bold="1"/>
  </Style>
  <Style ss:ID="s65">
   <Alignment ss:Horizontal="Left" ss:Vertical="Bottom"/>
  </Style>
  <Style ss:ID="s66">
   <Alignment ss:Horizontal="Left" ss:Vertical="Bottom"/>
   <NumberFormat ss:Format="Scientific"/>
  </Style>
 </Styles>
 <Worksheet ss:Name="GSE18520.top.table">
  <Names>
   <NamedRange ss:Name="_FilterDatabase"
    ss:RefersTo="=GSE18520.top.table!R1C1:R5272C8" ss:Hidden="1"/>
  </Names>
  <Table ss:ExpandedColumnCount="8" ss:ExpandedRowCount="16384" x:FullColumns="1"
   x:FullRows="1" ss:DefaultRowHeight="15">
   <Column ss:Index="2" ss:AutoFitWidth="0" ss:Width="48.75" ss:Span="2"/>
   <Column ss:Index="5" ss:AutoFitWidth="0" ss:Width="56.25" ss:Span="1"/>
   <Column ss:Index="7" ss:AutoFitWidth="0" ss:Width="48.75"/>
   <Row ss:AutoFitHeight="0">
    <Cell><Data ss:Type="String">ID</Data><NamedCell ss:Name="_FilterDatabase"/></Cell>
    <Cell><Data ss:Type="String">adj.P.Val</Data><NamedCell
      ss:Name="_FilterDatabase"/></Cell>
    <Cell><Data ss:Type="String">P.Value</Data><NamedCell ss:Name="_FilterDatabase"/></Cell>
    <Cell><Data ss:Type="String">t</Data><NamedCell ss:Name="_FilterDatabase"/></Cell>
    <Cell><Data ss:Type="String">B</Data><NamedCell ss:Name="_FilterDatabase"/></Cell>
    <Cell><Data ss:Type="String">logFC</Data><NamedCell ss:Name="_FilterDatabase"/></Cell>
    <Cell><Data ss:Type="String">Gene.symbol</Data><NamedCell
      ss:Name="_FilterDatabase"/></Cell>
    <Cell><Data ss:Type="String">Gene.title</Data><NamedCell
      ss:Name="_FilterDatabase"/></Cell>
   </Row>
   <Row ss:AutoFitHeight="0" ss:Hidden="1">
    <Cell><Data ss:Type="String">1565641_at</Data><NamedCell
      ss:Name="_FilterDatabase"/></Cell>
    <Cell ss:StyleID="s62"><Data ss:Type="Number">7.1700000000000004E-47</Data><NamedCell
      ss:Name="_FilterDatabase"/></Cell>
    <Cell ss:StyleID="s62"><Data ss:Type="Number">1.32E-51</Data><NamedCell
      ss:Name="_FilterDatabase"/></Cell>
    <Cell><Data ss:Type="Number">46.206457999999998</Data><NamedCell
      ss:Name="_FilterDatabase"/></Cell>
    <Cell><Data ss:Type="Number">104.6203094</Data><NamedCell
      ss:Name="_FilterDatabase"/></Cell>
    <Cell><Data ss:Type="Number">6.0507777000000003</Data><NamedCell
      ss:Name="_FilterDatabase"/></Cell>
    <Cell><Data ss:Type="String">C16orf45</Data><NamedCell
      ss:Name="_FilterDatabase"/></Cell>
    <Cell><Data ss:Type="String">chromosome 16 open reading frame 45</Data><NamedCell
      ss:Name="_FilterDatabase"/></Cell>
   </Row>
   <Row ss:AutoFitHeight="0" ss:Hidden="1">
    <Cell><Data ss:Type="String">1554442_at</Data><NamedCell
      ss:Name="_FilterDatabase"/></Cell>
    <Cell ss:StyleID="s62"><Data ss:Type="Number">1.5699999999999999E-41</Data><NamedCell
      ss:Name="_FilterDatabase"/></Cell>
    <Cell ss:StyleID="s62"><Data ss:Type="Number">5.79E-46</Data><NamedCell
      ss:Name="_FilterDatabase"/></Cell>
    <Cell><Data ss:Type="Number">37.591098000000002</Data><NamedCell
      ss:Name="_FilterDatabase"/></Cell>
    <Cell><Data ss:Type="Number">92.955926899999994</Data><NamedCell
      ss:Name="_FilterDatabase"/></Cell>
    <Cell><Data ss:Type="Number">4.5481002999999998</Data><NamedCell
      ss:Name="_FilterDatabase"/></Cell>
    <Cell><Data ss:Type="String">BEST1</Data><NamedCell ss:Name="_FilterDatabase"/></Cell>
    <Cell><Data ss:Type="String">bestrophin 1</Data><NamedCell
      ss:Name="_FilterDatabase"/></Cell>
   </Row>
   <Row ss:AutoFitHeight="0">
    <Cell><Data ss:Type="String">1557717_at</Data><NamedCell
      ss:Name="_FilterDatabase"/></Cell>
    <Cell ss:StyleID="s62"><Data ss:Type="Number">2.57E-40</Data><NamedCell
      ss:Name="_FilterDatabase"/></Cell>
    <Cell ss:StyleID="s62"><Data ss:Type="Number">1.4199999999999999E-44</Data><NamedCell
      ss:Name="_FilterDatabase"/></Cell>
    <Cell><Data ss:Type="Number">-35.711092999999998</Data><NamedCell
      ss:Name="_FilterDatabase"/></Cell>
    <Cell><Data ss:Type="Number">90.009956900000006</Data><NamedCell
      ss:Name="_FilterDatabase"/></Cell>
    <Cell><Data ss:Type="Number">-8.0507351000000007</Data><NamedCell
      ss:Name="_FilterDatabase"/></Cell>
    <Cell><Data ss:Type="String">LINC00550</Data><NamedCell
      ss:Name="_FilterDatabase"/></Cell>
    <Cell><Data ss:Type="String">long intergenic non-protein coding RNA 550</Data><NamedCell
      ss:Name="_FilterDatabase"/></Cell>
   </Row>
   <Row ss:AutoFitHeight="0">
    <Cell><Data ss:Type="String">1553797_a_at</Data><NamedCell
      ss:Name="_FilterDatabase"/></Cell>
    <Cell ss:StyleID="s62"><Data ss:Type="Number">7.2199999999999997E-37</Data><NamedCell
      ss:Name="_FilterDatabase"/></Cell>
    <Cell ss:StyleID="s62"><Data ss:Type="Number">5.3100000000000003E-41</Data><NamedCell
      ss:Name="_FilterDatabase"/></Cell>
    <Cell><Data ss:Type="Number">-31.25507</Data><NamedCell
      ss:Name="_FilterDatabase"/></Cell>
    <Cell><Data ss:Type="Number">82.317094400000002</Data><NamedCell
      ss:Name="_FilterDatabase"/></Cell>
    <Cell><Data ss:Type="Number">-4.5780355000000004</Data><NamedCell
      ss:Name="_FilterDatabase"/></Cell>
    <Cell><Data ss:Type="String">LINC01105</Data><NamedCell
      ss:Name="_FilterDatabase"/></Cell>
    <Cell><Data ss:Type="String">long intergenic non-protein coding RNA 1105</Data><NamedCell
      ss:Name="_FilterDatabase"/></Cell>
   </Row>
   <Row ss:AutoFitHeight="0">
    <Cell><Data ss:Type="String">206581_at</Data><NamedCell
      ss:Name="_FilterDatabase"/></Cell>
    <Cell ss:StyleID="s62"><Data ss:Type="Number">9.5799999999999992E-37</Data><NamedCell
      ss:Name="_FilterDatabase"/></Cell>
    <Cell ss:StyleID="s62"><Data ss:Type="Number">8.7999999999999999E-41</Data><NamedCell
      ss:Name="_FilterDatabase"/></Cell>
    <Cell><Data ss:Type="Number">-30.998076999999999</Data><NamedCell
      ss:Name="_FilterDatabase"/></Cell>
    <Cell><Data ss:Type="Number">81.839682600000003</Data><NamedCell
      ss:Name="_FilterDatabase"/></Cell>
    <Cell><Data ss:Type="Number">-4.7909113000000003</Data><NamedCell
      ss:Name="_FilterDatabase"/></Cell>
    <Cell><Data ss:Type="String">BNC1</Data><NamedCell ss:Name="_FilterDatabase"/></Cell>
    <Cell><Data ss:Type="String">basonuclin 1</Data><NamedCell
      ss:Name="_FilterDatabase"/></Cell>
   </Row>
   <Row ss:AutoFitHeight="0" ss:Hidden="1">
    <Cell><Data ss:Type="String">242773_at</Data><NamedCell
      ss:Name="_FilterDatabase"/></Cell>
    <Cell ss:StyleID="s62"><Data ss:Type="Number">1E-35</Data><NamedCell
      ss:Name="_FilterDatabase"/></Cell>
    <Cell ss:StyleID="s62"><Data ss:Type="Number">1.1E-39</Data><NamedCell
      ss:Name="_FilterDatabase"/></Cell>
    <Cell><Data ss:Type="Number">29.739764000000001</Data><NamedCell
      ss:Name="_FilterDatabase"/></Cell>
    <Cell><Data ss:Type="Number">79.443724200000005</Data><NamedCell
      ss:Name="_FilterDatabase"/></Cell>
    <Cell><Data ss:Type="Number">4.4927023999999998</Data><NamedCell
      ss:Name="_FilterDatabase"/></Cell>
    <Cell><Data ss:Type="String">SLC5A1</Data><NamedCell ss:Name="_FilterDatabase"/></Cell>
    <Cell><Data ss:Type="String">solute carrier family 5 member 1</Data><NamedCell
      ss:Name="_FilterDatabase"/></Cell>
   </Row>
   <Row ss:AutoFitHeight="0" ss:Hidden="1">
    <Cell><Data ss:Type="String">229207_x_at</Data><NamedCell
      ss:Name="_FilterDatabase"/></Cell>
    <Cell ss:StyleID="s62"><Data ss:Type="Number">1.08E-35</Data><NamedCell
      ss:Name="_FilterDatabase"/></Cell>
    <Cell ss:StyleID="s62"><Data ss:Type="Number">1.3799999999999999E-39</Data><NamedCell
      ss:Name="_FilterDatabase"/></Cell>
    <Cell><Data ss:Type="Number">29.629742</Data><NamedCell
      ss:Name="_FilterDatabase"/></Cell>
    <Cell><Data ss:Type="Number">79.229493000000005</Data><NamedCell
      ss:Name="_FilterDatabase"/></Cell>
    <Cell><Data ss:Type="Number">4.8097789999999998</Data><NamedCell
      ss:Name="_FilterDatabase"/></Cell>
    <Cell><Data ss:Type="String">RNF187</Data><NamedCell ss:Name="_FilterDatabase"/></Cell>
    <Cell><Data ss:Type="String">ring finger protein 187</Data><NamedCell
      ss:Name="_FilterDatabase"/></Cell>
   </Row>
   <Row ss:AutoFitHeight="0" ss:Hidden="1">
    <Cell><Data ss:Type="String">1565772_at</Data><NamedCell
      ss:Name="_FilterDatabase"/></Cell>
    <Cell ss:StyleID="s62"><Data ss:Type="Number">2.7599999999999999E-34</Data><NamedCell
      ss:Name="_FilterDatabase"/></Cell>
    <Cell ss:StyleID="s62"><Data ss:Type="Number">4.06E-38</Data><NamedCell
      ss:Name="_FilterDatabase"/></Cell>
    <Cell><Data ss:Type="Number">28.023731000000002</Data><NamedCell
      ss:Name="_FilterDatabase"/></Cell>
    <Cell><Data ss:Type="Number">76.011163499999995</Data><NamedCell
      ss:Name="_FilterDatabase"/></Cell>
    <Cell><Data ss:Type="Number">5.6142899000000002</Data><NamedCell
      ss:Name="_FilterDatabase"/></Cell>
    <Cell><Data ss:Type="String">PAK1</Data><NamedCell ss:Name="_FilterDatabase"/></Cell>
    <Cell><Data ss:Type="String">p21 (RAC1) activated kinase 1</Data><NamedCell
      ss:Name="_FilterDatabase"/></Cell>
   </Row>
   <Row ss:AutoFitHeight="0">
    <Cell><Data ss:Type="String">233399_x_at</Data><NamedCell
      ss:Name="_FilterDatabase"/></Cell>
    <Cell ss:StyleID="s62"><Data ss:Type="Number">3.85E-34</Data><NamedCell
      ss:Name="_FilterDatabase"/></Cell>
    <Cell ss:StyleID="s62"><Data ss:Type="Number">6.8099999999999995E-38</Data><NamedCell
      ss:Name="_FilterDatabase"/></Cell>
    <Cell><Data ss:Type="Number">-27.784129</Data><NamedCell
      ss:Name="_FilterDatabase"/></Cell>
    <Cell><Data ss:Type="Number">75.515894200000005</Data><NamedCell
      ss:Name="_FilterDatabase"/></Cell>
    <Cell><Data ss:Type="Number">-3.7460871</Data><NamedCell
      ss:Name="_FilterDatabase"/></Cell>
    <Cell><Data ss:Type="String">ZNF252P</Data><NamedCell ss:Name="_FilterDatabase"/></Cell>
    <Cell><Data ss:Type="String">zinc finger protein 252, pseudogene</Data><NamedCell
      ss:Name="_FilterDatabase"/></Cell>
   </Row>
   <Row ss:AutoFitHeight="0">
    <Cell><Data ss:Type="String">223597_at</Data><NamedCell
      ss:Name="_FilterDatabase"/></Cell>
    <Cell ss:StyleID="s62"><Data ss:Type="Number">3.85E-34</Data><NamedCell
      ss:Name="_FilterDatabase"/></Cell>
    <Cell ss:StyleID="s62"><Data ss:Type="Number">7.0799999999999998E-38</Data><NamedCell
      ss:Name="_FilterDatabase"/></Cell>
    <Cell><Data ss:Type="Number">-27.766171</Data><NamedCell
      ss:Name="_FilterDatabase"/></Cell>
    <Cell><Data ss:Type="Number">75.478611000000001</Data><NamedCell
      ss:Name="_FilterDatabase"/></Cell>
    <Cell><Data ss:Type="Number">-5.5860367000000002</Data><NamedCell
      ss:Name="_FilterDatabase"/></Cell>
    <Cell><Data ss:Type="String">ITLN1</Data><NamedCell ss:Name="_FilterDatabase"/></Cell>
    <Cell><Data ss:Type="String">intelectin 1</Data><NamedCell
      ss:Name="_FilterDatabase"/></Cell>
   </Row>
   <Row ss:AutoFitHeight="0">
    <Cell><Data ss:Type="String">1567333_at</Data><NamedCell
      ss:Name="_FilterDatabase"/></Cell>
    <Cell ss:StyleID="s62"><Data ss:Type="Number">2.0900000000000001E-32</Data><NamedCell
      ss:Name="_FilterDatabase"/></Cell>
    <Cell ss:StyleID="s62"><Data ss:Type="Number">4.2300000000000003E-36</Data><NamedCell
      ss:Name="_FilterDatabase"/></Cell>
    <Cell><Data ss:Type="Number">-25.935182999999999</Data><NamedCell
      ss:Name="_FilterDatabase"/></Cell>
    <Cell><Data ss:Type="Number">71.553308299999998</Data><NamedCell
      ss:Name="_FilterDatabase"/></Cell>
    <Cell><Data ss:Type="Number">-8.5131077000000008</Data><NamedCell
      ss:Name="_FilterDatabase"/></Cell>
   </Row>
   <Row ss:AutoFitHeight="0" ss:Hidden="1">
    <Cell><Data ss:Type="String">1553943_at</Data><NamedCell
      ss:Name="_FilterDatabase"/></Cell>
    <Cell ss:StyleID="s62"><Data ss:Type="Number">1.38E-31</Data><NamedCell
      ss:Name="_FilterDatabase"/></Cell>
    <Cell ss:StyleID="s62"><Data ss:Type="Number">3.05E-35</Data><NamedCell
      ss:Name="_FilterDatabase"/></Cell>
    <Cell><Data ss:Type="Number">25.086717</Data><NamedCell
      ss:Name="_FilterDatabase"/></Cell>
    <Cell><Data ss:Type="Number">69.647094100000004</Data><NamedCell
      ss:Name="_FilterDatabase"/></Cell>
    <Cell><Data ss:Type="Number">2.1089209000000002</Data><NamedCell
      ss:Name="_FilterDatabase"/></Cell>
    <Cell><Data ss:Type="String">LOC171391</Data><NamedCell
      ss:Name="_FilterDatabase"/></Cell>
    <Cell><Data ss:Type="String">uncharacterized LOC171391</Data><NamedCell
      ss:Name="_FilterDatabase"/></Cell>
   </Row>
   <Row ss:AutoFitHeight="0">
    <Cell><Data ss:Type="String">206729_at</Data><NamedCell
      ss:Name="_FilterDatabase"/></Cell>
    <Cell ss:StyleID="s62"><Data ss:Type="Number">3.6699999999999998E-31</Data><NamedCell
      ss:Name="_FilterDatabase"/></Cell>
    <Cell ss:StyleID="s62"><Data ss:Type="Number">9.6800000000000003E-35</Data><NamedCell
      ss:Name="_FilterDatabase"/></Cell>
    <Cell><Data ss:Type="Number">-24.601939000000002</Data><NamedCell
      ss:Name="_FilterDatabase"/></Cell>
    <Cell><Data ss:Type="Number">68.531744700000004</Data><NamedCell
      ss:Name="_FilterDatabase"/></Cell>
    <Cell><Data ss:Type="Number">-2.6608415999999999</Data><NamedCell
      ss:Name="_FilterDatabase"/></Cell>
    <Cell><Data ss:Type="String">TNFRSF8</Data><NamedCell ss:Name="_FilterDatabase"/></Cell>
    <Cell><Data ss:Type="String">TNF receptor superfamily member 8</Data><NamedCell
      ss:Name="_FilterDatabase"/></Cell>
   </Row>
   <Row ss:AutoFitHeight="0" ss:Hidden="1">
    <Cell><Data ss:Type="String">1552568_at</Data><NamedCell
      ss:Name="_FilterDatabase"/></Cell>
    <Cell ss:StyleID="s62"><Data ss:Type="Number">3.6699999999999998E-31</Data><NamedCell
      ss:Name="_FilterDatabase"/></Cell>
    <Cell ss:StyleID="s62"><Data ss:Type="Number">1.0600000000000001E-34</Data><NamedCell
      ss:Name="_FilterDatabase"/></Cell>
    <Cell><Data ss:Type="Number">24.564661000000001</Data><NamedCell
      ss:Name="_FilterDatabase"/></Cell>
    <Cell><Data ss:Type="Number">68.445169399999997</Data><NamedCell
      ss:Name="_FilterDatabase"/></Cell>
    <Cell><Data ss:Type="Number">4.2173011000000002</Data><NamedCell
      ss:Name="_FilterDatabase"/></Cell>
    <Cell><Data ss:Type="String">RTP3</Data><NamedCell ss:Name="_FilterDatabase"/></Cell>
    <Cell><Data ss:Type="String">receptor transporter protein 3</Data><NamedCell
      ss:Name="_FilterDatabase"/></Cell>
   </Row>
   <Row ss:AutoFitHeight="0" ss:Hidden="1">
    <Cell><Data ss:Type="String">1569105_at</Data><NamedCell
      ss:Name="_FilterDatabase"/></Cell>
    <Cell ss:StyleID="s62"><Data ss:Type="Number">3.6699999999999998E-31</Data><NamedCell
      ss:Name="_FilterDatabase"/></Cell>
    <Cell ss:StyleID="s62"><Data ss:Type="Number">1.0600000000000001E-34</Data><NamedCell
      ss:Name="_FilterDatabase"/></Cell>
    <Cell><Data ss:Type="Number">24.564342</Data><NamedCell
      ss:Name="_FilterDatabase"/></Cell>
    <Cell><Data ss:Type="Number">68.444427099999999</Data><NamedCell
      ss:Name="_FilterDatabase"/></Cell>
    <Cell><Data ss:Type="Number">3.5565026</Data><NamedCell
      ss:Name="_FilterDatabase"/></Cell>
    <Cell><Data ss:Type="String">SETD5</Data><NamedCell ss:Name="_FilterDatabase"/></Cell>
    <Cell><Data ss:Type="String">SET domain containing 5</Data><NamedCell
      ss:Name="_FilterDatabase"/></Cell>
   </Row>
   <Row ss:AutoFitHeight="0">
    <Cell><Data ss:Type="String">215598_at</Data><NamedCell
      ss:Name="_FilterDatabase"/></Cell>
    <Cell ss:StyleID="s62"><Data ss:Type="Number">3.6699999999999998E-31</Data><NamedCell
      ss:Name="_FilterDatabase"/></Cell>
    <Cell ss:StyleID="s62"><Data ss:Type="Number">1.0799999999999999E-34</Data><NamedCell
      ss:Name="_FilterDatabase"/></Cell>
    <Cell><Data ss:Type="Number">-24.556643999999999</Data><NamedCell
      ss:Name="_FilterDatabase"/></Cell>
    <Cell><Data ss:Type="Number">68.426533899999995</Data><NamedCell
      ss:Name="_FilterDatabase"/></Cell>
    <Cell><Data ss:Type="Number">-2.6697315000000001</Data><NamedCell
      ss:Name="_FilterDatabase"/></Cell>
    <Cell><Data ss:Type="String">TTC12</Data><NamedCell ss:Name="_FilterDatabase"/></Cell>
    <Cell><Data ss:Type="String">tetratricopeptide repeat domain 12</Data><NamedCell
      ss:Name="_FilterDatabase"/></Cell>
   </Row>
   <Row ss:AutoFitHeight="0">
    <Cell><Data ss:Type="String">235021_at</Data><NamedCell
      ss:Name="_FilterDatabase"/></Cell>
    <Cell ss:StyleID="s62"><Data ss:Type="Number">1.0199999999999999E-30</Data><NamedCell
      ss:Name="_FilterDatabase"/></Cell>
    <Cell ss:StyleID="s62"><Data ss:Type="Number">3.1899999999999998E-34</Data><NamedCell
      ss:Name="_FilterDatabase"/></Cell>
    <Cell><Data ss:Type="Number">-24.109463999999999</Data><NamedCell
      ss:Name="_FilterDatabase"/></Cell>
    <Cell><Data ss:Type="Number">67.378517200000005</Data><NamedCell
      ss:Name="_FilterDatabase"/></Cell>
    <Cell><Data ss:Type="Number">-4.8125824000000001</Data><NamedCell
      ss:Name="_FilterDatabase"/></Cell>
    <Cell><Data ss:Type="String">KIAA2026</Data><NamedCell
      ss:Name="_FilterDatabase"/></Cell>
    <Cell><Data ss:Type="String">KIAA2026</Data><NamedCell
      ss:Name="_FilterDatabase"/></Cell>
   </Row>
   <Row ss:AutoFitHeight="0">
    <Cell><Data ss:Type="String">1562736_at</Data><NamedCell
      ss:Name="_FilterDatabase"/></Cell>
    <Cell ss:StyleID="s62"><Data ss:Type="Number">1.67E-30</Data><NamedCell
      ss:Name="_FilterDatabase"/></Cell>
    <Cell ss:StyleID="s62"><Data ss:Type="Number">5.5199999999999998E-34</Data><NamedCell
      ss:Name="_FilterDatabase"/></Cell>
    <Cell><Data ss:Type="Number">-23.884902</Data><NamedCell
      ss:Name="_FilterDatabase"/></Cell>
    <Cell><Data ss:Type="Number">66.845769399999995</Data><NamedCell
      ss:Name="_FilterDatabase"/></Cell>
    <Cell><Data ss:Type="Number">-4.0134558</Data><NamedCell
      ss:Name="_FilterDatabase"/></Cell>
    <Cell><Data ss:Type="String">LHX9</Data><NamedCell ss:Name="_FilterDatabase"/></Cell>
    <Cell><Data ss:Type="String">LIM homeobox 9</Data><NamedCell
      ss:Name="_FilterDatabase"/></Cell>
   </Row>
   <Row ss:AutoFitHeight="0">
    <Cell><Data ss:Type="String">1554488_at</Data><NamedCell
      ss:Name="_FilterDatabase"/></Cell>
    <Cell ss:StyleID="s62"><Data ss:Type="Number">2.9700000000000001E-30</Data><NamedCell
      ss:Name="_FilterDatabase"/></Cell>
    <Cell ss:StyleID="s62"><Data ss:Type="Number">1.04E-33</Data><NamedCell
      ss:Name="_FilterDatabase"/></Cell>
    <Cell><Data ss:Type="Number">-23.629691000000001</Data><NamedCell
      ss:Name="_FilterDatabase"/></Cell>
    <Cell><Data ss:Type="Number">66.234974899999997</Data><NamedCell
      ss:Name="_FilterDatabase"/></Cell>
    <Cell><Data ss:Type="Number">-3.5101011</Data><NamedCell
      ss:Name="_FilterDatabase"/></Cell>
    <Cell><Data ss:Type="String">CEP70</Data><NamedCell ss:Name="_FilterDatabase"/></Cell>
    <Cell><Data ss:Type="String">centrosomal protein 70</Data><NamedCell
      ss:Name="_FilterDatabase"/></Cell>
   </Row>
   <Row ss:AutoFitHeight="0" ss:Hidden="1">
    <Cell><Data ss:Type="String">219517_at</Data><NamedCell
      ss:Name="_FilterDatabase"/></Cell>
    <Cell ss:StyleID="s62"><Data ss:Type="Number">3.5500000000000003E-30</Data><NamedCell
      ss:Name="_FilterDatabase"/></Cell>
    <Cell ss:StyleID="s62"><Data ss:Type="Number">1.3300000000000001E-33</Data><NamedCell
      ss:Name="_FilterDatabase"/></Cell>
    <Cell><Data ss:Type="Number">23.530545</Data><NamedCell
      ss:Name="_FilterDatabase"/></Cell>
    <Cell><Data ss:Type="Number">65.996145499999997</Data><NamedCell
      ss:Name="_FilterDatabase"/></Cell>
    <Cell><Data ss:Type="Number">4.3263654999999996</Data><NamedCell
      ss:Name="_FilterDatabase"/></Cell>
    <Cell><Data ss:Type="String">ELL3</Data><NamedCell ss:Name="_FilterDatabase"/></Cell>
    <Cell><Data ss:Type="String">elongation factor for RNA polymerase II 3</Data><NamedCell
      ss:Name="_FilterDatabase"/></Cell>
   </Row>
   <Row ss:AutoFitHeight="0" ss:Hidden="1">
    <Cell><Data ss:Type="String">1560030_at</Data><NamedCell
      ss:Name="_FilterDatabase"/></Cell>
    <Cell ss:StyleID="s62"><Data ss:Type="Number">3.5500000000000003E-30</Data><NamedCell
      ss:Name="_FilterDatabase"/></Cell>
    <Cell ss:StyleID="s62"><Data ss:Type="Number">1.37E-33</Data><NamedCell
      ss:Name="_FilterDatabase"/></Cell>
    <Cell><Data ss:Type="Number">23.517392000000001</Data><NamedCell
      ss:Name="_FilterDatabase"/></Cell>
    <Cell><Data ss:Type="Number">65.964395499999995</Data><NamedCell
      ss:Name="_FilterDatabase"/></Cell>
    <Cell><Data ss:Type="Number">3.8845068</Data><NamedCell
      ss:Name="_FilterDatabase"/></Cell>
    <Cell><Data ss:Type="String">CPEB1-AS1</Data><NamedCell
      ss:Name="_FilterDatabase"/></Cell>
    <Cell><Data ss:Type="String">CPEB1 antisense RNA 1</Data><NamedCell
      ss:Name="_FilterDatabase"/></Cell>
   </Row>
   <Row ss:AutoFitHeight="0">
    <Cell><Data ss:Type="String">1570046_at</Data><NamedCell
      ss:Name="_FilterDatabase"/></Cell>
    <Cell ss:StyleID="s62"><Data ss:Type="Number">3.01E-29</Data><NamedCell
      ss:Name="_FilterDatabase"/></Cell>
    <Cell ss:StyleID="s62"><Data ss:Type="Number">1.22E-32</Data><NamedCell
      ss:Name="_FilterDatabase"/></Cell>
    <Cell><Data ss:Type="Number">-22.653131999999999</Data><NamedCell
      ss:Name="_FilterDatabase"/></Cell>
    <Cell><Data ss:Type="Number">63.844011000000002</Data><NamedCell
      ss:Name="_FilterDatabase"/></Cell>
    <Cell><Data ss:Type="Number">-8.9751089999999998</Data><NamedCell
      ss:Name="_FilterDatabase"/></Cell>
   </Row>
   <Row ss:AutoFitHeight="0">
    <Cell><Data ss:Type="String">1559022_at</Data><NamedCell
      ss:Name="_FilterDatabase"/></Cell>
    <Cell ss:StyleID="s62"><Data ss:Type="Number">6.86E-29</Data><NamedCell
      ss:Name="_FilterDatabase"/></Cell>
    <Cell ss:StyleID="s62"><Data ss:Type="Number">2.9E-32</Data><NamedCell
      ss:Name="_FilterDatabase"/></Cell>
    <Cell><Data ss:Type="Number">-22.315892000000002</Data><NamedCell
      ss:Name="_FilterDatabase"/></Cell>
    <Cell><Data ss:Type="Number">62.9979589</Data><NamedCell
      ss:Name="_FilterDatabase"/></Cell>
    <Cell><Data ss:Type="Number">-3.2241882999999998</Data><NamedCell
      ss:Name="_FilterDatabase"/></Cell>
    <Cell><Data ss:Type="String">EFCAB14</Data><NamedCell ss:Name="_FilterDatabase"/></Cell>
    <Cell><Data ss:Type="String">EF-hand calcium binding domain 14</Data><NamedCell
      ss:Name="_FilterDatabase"/></Cell>
   </Row>
   <Row ss:AutoFitHeight="0">
    <Cell><Data ss:Type="String">244553_at</Data><NamedCell
      ss:Name="_FilterDatabase"/></Cell>
    <Cell ss:StyleID="s62"><Data ss:Type="Number">1.42E-28</Data><NamedCell
      ss:Name="_FilterDatabase"/></Cell>
    <Cell ss:StyleID="s62"><Data ss:Type="Number">6.2700000000000002E-32</Data><NamedCell
      ss:Name="_FilterDatabase"/></Cell>
    <Cell><Data ss:Type="Number">-22.019563000000002</Data><NamedCell
      ss:Name="_FilterDatabase"/></Cell>
    <Cell><Data ss:Type="Number">62.245658599999999</Data><NamedCell
      ss:Name="_FilterDatabase"/></Cell>
    <Cell><Data ss:Type="Number">-3.3356324000000002</Data><NamedCell
      ss:Name="_FilterDatabase"/></Cell>
    <Cell><Data ss:Type="String">HOTTIP</Data><NamedCell ss:Name="_FilterDatabase"/></Cell>
    <Cell><Data ss:Type="String">HOXA distal transcript antisense RNA</Data><NamedCell
      ss:Name="_FilterDatabase"/></Cell>
   </Row>
   <Row ss:AutoFitHeight="0">
    <Cell><Data ss:Type="String">233611_at</Data><NamedCell
      ss:Name="_FilterDatabase"/></Cell>
    <Cell ss:StyleID="s62"><Data ss:Type="Number">1.6100000000000001E-28</Data><NamedCell
      ss:Name="_FilterDatabase"/></Cell>
    <Cell ss:StyleID="s62"><Data ss:Type="Number">7.4400000000000005E-32</Data><NamedCell
      ss:Name="_FilterDatabase"/></Cell>
    <Cell><Data ss:Type="Number">-21.954332000000001</Data><NamedCell
      ss:Name="_FilterDatabase"/></Cell>
    <Cell><Data ss:Type="Number">62.0789252</Data><NamedCell
      ss:Name="_FilterDatabase"/></Cell>
    <Cell><Data ss:Type="Number">-3.1601254000000001</Data><NamedCell
      ss:Name="_FilterDatabase"/></Cell>
   </Row>
   <Row ss:AutoFitHeight="0">
    <Cell><Data ss:Type="String">229567_at</Data><NamedCell
      ss:Name="_FilterDatabase"/></Cell>
    <Cell ss:StyleID="s62"><Data ss:Type="Number">1.6100000000000001E-28</Data><NamedCell
      ss:Name="_FilterDatabase"/></Cell>
    <Cell ss:StyleID="s62"><Data ss:Type="Number">7.6700000000000001E-32</Data><NamedCell
      ss:Name="_FilterDatabase"/></Cell>
    <Cell><Data ss:Type="Number">-21.942972000000001</Data><NamedCell
      ss:Name="_FilterDatabase"/></Cell>
    <Cell><Data ss:Type="Number">62.0498476</Data><NamedCell
      ss:Name="_FilterDatabase"/></Cell>
    <Cell><Data ss:Type="Number">-2.3147077999999999</Data><NamedCell
      ss:Name="_FilterDatabase"/></Cell>
    <Cell><Data ss:Type="String">FITM1</Data><NamedCell ss:Name="_FilterDatabase"/></Cell>
    <Cell><Data ss:Type="String">fat storage inducing transmembrane protein 1</Data><NamedCell
      ss:Name="_FilterDatabase"/></Cell>
   </Row>
   <Row ss:AutoFitHeight="0">
    <Cell><Data ss:Type="String">242827_x_at</Data><NamedCell
      ss:Name="_FilterDatabase"/></Cell>
    <Cell ss:StyleID="s62"><Data ss:Type="Number">4.88E-28</Data><NamedCell
      ss:Name="_FilterDatabase"/></Cell>
    <Cell ss:StyleID="s62"><Data ss:Type="Number">2.4200000000000001E-31</Data><NamedCell
      ss:Name="_FilterDatabase"/></Cell>
    <Cell><Data ss:Type="Number">-21.50883</Data><NamedCell
      ss:Name="_FilterDatabase"/></Cell>
    <Cell><Data ss:Type="Number">60.929147999999998</Data><NamedCell
      ss:Name="_FilterDatabase"/></Cell>
    <Cell><Data ss:Type="Number">-2.3466395000000002</Data><NamedCell
      ss:Name="_FilterDatabase"/></Cell>
   </Row>
   <Row ss:AutoFitHeight="0">
    <Cell><Data ss:Type="String">241857_at</Data><NamedCell
      ss:Name="_FilterDatabase"/></Cell>
    <Cell ss:StyleID="s62"><Data ss:Type="Number">8.3299999999999995E-28</Data><NamedCell
      ss:Name="_FilterDatabase"/></Cell>
    <Cell ss:StyleID="s62"><Data ss:Type="Number">4.2899999999999997E-31</Data><NamedCell
      ss:Name="_FilterDatabase"/></Cell>
    <Cell><Data ss:Type="Number">-21.294972999999999</Data><NamedCell
      ss:Name="_FilterDatabase"/></Cell>
    <Cell><Data ss:Type="Number">60.370272999999997</Data><NamedCell
      ss:Name="_FilterDatabase"/></Cell>
    <Cell><Data ss:Type="Number">-2.2577375000000002</Data><NamedCell
      ss:Name="_FilterDatabase"/></Cell>
   </Row>
   <Row ss:AutoFitHeight="0">
    <Cell><Data ss:Type="String">1560149_at</Data><NamedCell
      ss:Name="_FilterDatabase"/></Cell>
    <Cell ss:StyleID="s62"><Data ss:Type="Number">8.7000000000000008E-28</Data><NamedCell
      ss:Name="_FilterDatabase"/></Cell>
    <Cell ss:StyleID="s62"><Data ss:Type="Number">4.6299999999999997E-31</Data><NamedCell
      ss:Name="_FilterDatabase"/></Cell>
    <Cell><Data ss:Type="Number">-21.266065000000001</Data><NamedCell
      ss:Name="_FilterDatabase"/></Cell>
    <Cell><Data ss:Type="Number">60.294378100000003</Data><NamedCell
      ss:Name="_FilterDatabase"/></Cell>
    <Cell><Data ss:Type="Number">-3.4918566000000002</Data><NamedCell
      ss:Name="_FilterDatabase"/></Cell>
    <Cell><Data ss:Type="String">SLC29A2</Data><NamedCell ss:Name="_FilterDatabase"/></Cell>
    <Cell><Data ss:Type="String">solute carrier family 29 member 2</Data><NamedCell
      ss:Name="_FilterDatabase"/></Cell>
   </Row>
   <Row ss:AutoFitHeight="0">
    <Cell><Data ss:Type="String">240108_at</Data><NamedCell
      ss:Name="_FilterDatabase"/></Cell>
    <Cell ss:StyleID="s62"><Data ss:Type="Number">1.33E-27</Data><NamedCell
      ss:Name="_FilterDatabase"/></Cell>
    <Cell ss:StyleID="s62"><Data ss:Type="Number">7.3499999999999999E-31</Data><NamedCell
      ss:Name="_FilterDatabase"/></Cell>
    <Cell><Data ss:Type="Number">-21.095096000000002</Data><NamedCell
      ss:Name="_FilterDatabase"/></Cell>
    <Cell><Data ss:Type="Number">59.843800799999997</Data><NamedCell
      ss:Name="_FilterDatabase"/></Cell>
    <Cell><Data ss:Type="Number">-3.6625198000000001</Data><NamedCell
      ss:Name="_FilterDatabase"/></Cell>
   </Row>
   <Row ss:AutoFitHeight="0">
    <Cell><Data ss:Type="String">205215_at</Data><NamedCell
      ss:Name="_FilterDatabase"/></Cell>
    <Cell ss:StyleID="s62"><Data ss:Type="Number">2.9199999999999998E-27</Data><NamedCell
      ss:Name="_FilterDatabase"/></Cell>
    <Cell ss:StyleID="s62"><Data ss:Type="Number">1.6600000000000001E-30</Data><NamedCell
      ss:Name="_FilterDatabase"/></Cell>
    <Cell><Data ss:Type="Number">-20.795352999999999</Data><NamedCell
      ss:Name="_FilterDatabase"/></Cell>
    <Cell><Data ss:Type="Number">59.0467102</Data><NamedCell
      ss:Name="_FilterDatabase"/></Cell>
    <Cell><Data ss:Type="Number">-2.4662951999999998</Data><NamedCell
      ss:Name="_FilterDatabase"/></Cell>
    <Cell><Data ss:Type="String">RNF2</Data><NamedCell ss:Name="_FilterDatabase"/></Cell>
    <Cell><Data ss:Type="String">ring finger protein 2</Data><NamedCell
      ss:Name="_FilterDatabase"/></Cell>
   </Row>
   <Row ss:AutoFitHeight="0">
    <Cell><Data ss:Type="String">243866_x_at</Data><NamedCell
      ss:Name="_FilterDatabase"/></Cell>
    <Cell ss:StyleID="s62"><Data ss:Type="Number">3.2599999999999997E-27</Data><NamedCell
      ss:Name="_FilterDatabase"/></Cell>
    <Cell ss:StyleID="s62"><Data ss:Type="Number">1.92E-30</Data><NamedCell
      ss:Name="_FilterDatabase"/></Cell>
    <Cell><Data ss:Type="Number">-20.74268</Data><NamedCell
      ss:Name="_FilterDatabase"/></Cell>
    <Cell><Data ss:Type="Number">58.905690300000003</Data><NamedCell
      ss:Name="_FilterDatabase"/></Cell>
    <Cell><Data ss:Type="Number">-3.7925499999999999</Data><NamedCell
      ss:Name="_FilterDatabase"/></Cell>
   </Row>
   <Row ss:AutoFitHeight="0">
    <Cell><Data ss:Type="String">1563283_at</Data><NamedCell
      ss:Name="_FilterDatabase"/></Cell>
    <Cell ss:StyleID="s62"><Data ss:Type="Number">3.66E-27</Data><NamedCell
      ss:Name="_FilterDatabase"/></Cell>
    <Cell ss:StyleID="s62"><Data ss:Type="Number">2.22E-30</Data><NamedCell
      ss:Name="_FilterDatabase"/></Cell>
    <Cell><Data ss:Type="Number">-20.689333000000001</Data><NamedCell
      ss:Name="_FilterDatabase"/></Cell>
    <Cell><Data ss:Type="Number">58.762576600000003</Data><NamedCell
      ss:Name="_FilterDatabase"/></Cell>
    <Cell><Data ss:Type="Number">-3.1088393999999999</Data><NamedCell
      ss:Name="_FilterDatabase"/></Cell>
    <Cell><Data ss:Type="String">LOC101927247</Data><NamedCell
      ss:Name="_FilterDatabase"/></Cell>
    <Cell><Data ss:Type="String">uncharacterized LOC101927247</Data><NamedCell
      ss:Name="_FilterDatabase"/></Cell>
   </Row>
   <Row ss:AutoFitHeight="0">
    <Cell><Data ss:Type="String">229327_s_at</Data><NamedCell
      ss:Name="_FilterDatabase"/></Cell>
    <Cell ss:StyleID="s62"><Data ss:Type="Number">4.0099999999999997E-27</Data><NamedCell
      ss:Name="_FilterDatabase"/></Cell>
    <Cell ss:StyleID="s62"><Data ss:Type="Number">2.4999999999999999E-30</Data><NamedCell
      ss:Name="_FilterDatabase"/></Cell>
    <Cell><Data ss:Type="Number">-20.645731999999999</Data><NamedCell
      ss:Name="_FilterDatabase"/></Cell>
    <Cell><Data ss:Type="Number">58.6453913</Data><NamedCell
      ss:Name="_FilterDatabase"/></Cell>
    <Cell><Data ss:Type="Number">-3.9921297999999998</Data><NamedCell
      ss:Name="_FilterDatabase"/></Cell>
    <Cell><Data ss:Type="String">MAF</Data><NamedCell ss:Name="_FilterDatabase"/></Cell>
    <Cell><Data ss:Type="String">MAF bZIP transcription factor</Data><NamedCell
      ss:Name="_FilterDatabase"/></Cell>
   </Row>
   <Row ss:AutoFitHeight="0" ss:Hidden="1">
    <Cell><Data ss:Type="String">208714_at</Data><NamedCell
      ss:Name="_FilterDatabase"/></Cell>
    <Cell ss:StyleID="s62"><Data ss:Type="Number">8.0399999999999999E-27</Data><NamedCell
      ss:Name="_FilterDatabase"/></Cell>
    <Cell ss:StyleID="s62"><Data ss:Type="Number">5.1700000000000003E-30</Data><NamedCell
      ss:Name="_FilterDatabase"/></Cell>
    <Cell><Data ss:Type="Number">20.383006000000002</Data><NamedCell
      ss:Name="_FilterDatabase"/></Cell>
    <Cell><Data ss:Type="Number">57.935086200000001</Data><NamedCell
      ss:Name="_FilterDatabase"/></Cell>
    <Cell><Data ss:Type="Number">2.9012140999999998</Data><NamedCell
      ss:Name="_FilterDatabase"/></Cell>
    <Cell><Data ss:Type="String">NDUFV1</Data><NamedCell ss:Name="_FilterDatabase"/></Cell>
    <Cell><Data ss:Type="String">NADH:ubiquinone oxidoreductase core subunit V1</Data><NamedCell
      ss:Name="_FilterDatabase"/></Cell>
   </Row>
   <Row ss:AutoFitHeight="0">
    <Cell><Data ss:Type="String">1554789_a_at</Data><NamedCell
      ss:Name="_FilterDatabase"/></Cell>
    <Cell ss:StyleID="s62"><Data ss:Type="Number">1.15E-26</Data><NamedCell
      ss:Name="_FilterDatabase"/></Cell>
    <Cell ss:StyleID="s62"><Data ss:Type="Number">7.6099999999999995E-30</Data><NamedCell
      ss:Name="_FilterDatabase"/></Cell>
    <Cell><Data ss:Type="Number">-20.244294</Data><NamedCell
      ss:Name="_FilterDatabase"/></Cell>
    <Cell><Data ss:Type="Number">57.557155299999998</Data><NamedCell
      ss:Name="_FilterDatabase"/></Cell>
    <Cell><Data ss:Type="Number">-2.8514563000000002</Data><NamedCell
      ss:Name="_FilterDatabase"/></Cell>
    <Cell><Data ss:Type="String">PDE8B</Data><NamedCell ss:Name="_FilterDatabase"/></Cell>
    <Cell><Data ss:Type="String">phosphodiesterase 8B</Data><NamedCell
      ss:Name="_FilterDatabase"/></Cell>
   </Row>
   <Row ss:AutoFitHeight="0">
    <Cell><Data ss:Type="String">234118_at</Data><NamedCell
      ss:Name="_FilterDatabase"/></Cell>
    <Cell ss:StyleID="s62"><Data ss:Type="Number">1.3399999999999999E-26</Data><NamedCell
      ss:Name="_FilterDatabase"/></Cell>
    <Cell ss:StyleID="s62"><Data ss:Type="Number">9.1400000000000005E-30</Data><NamedCell
      ss:Name="_FilterDatabase"/></Cell>
    <Cell><Data ss:Type="Number">-20.178388999999999</Data><NamedCell
      ss:Name="_FilterDatabase"/></Cell>
    <Cell><Data ss:Type="Number">57.3768812</Data><NamedCell
      ss:Name="_FilterDatabase"/></Cell>
    <Cell><Data ss:Type="Number">-2.5975255000000002</Data><NamedCell
      ss:Name="_FilterDatabase"/></Cell>
   </Row>
   <Row ss:AutoFitHeight="0">
    <Cell><Data ss:Type="String">207316_at</Data><NamedCell
      ss:Name="_FilterDatabase"/></Cell>
    <Cell ss:StyleID="s62"><Data ss:Type="Number">1.6900000000000001E-26</Data><NamedCell
      ss:Name="_FilterDatabase"/></Cell>
    <Cell ss:StyleID="s62"><Data ss:Type="Number">1.18E-29</Data><NamedCell
      ss:Name="_FilterDatabase"/></Cell>
    <Cell><Data ss:Type="Number">-20.086583000000001</Data><NamedCell
      ss:Name="_FilterDatabase"/></Cell>
    <Cell><Data ss:Type="Number">57.124991399999999</Data><NamedCell
      ss:Name="_FilterDatabase"/></Cell>
    <Cell><Data ss:Type="Number">-3.7968812999999999</Data><NamedCell
      ss:Name="_FilterDatabase"/></Cell>
    <Cell><Data ss:Type="String">HAS1</Data><NamedCell ss:Name="_FilterDatabase"/></Cell>
    <Cell><Data ss:Type="String">hyaluronan synthase 1</Data><NamedCell
      ss:Name="_FilterDatabase"/></Cell>
   </Row>
   <Row ss:AutoFitHeight="0">
    <Cell><Data ss:Type="String">1557422_at</Data><NamedCell
      ss:Name="_FilterDatabase"/></Cell>
    <Cell ss:StyleID="s62"><Data ss:Type="Number">1.7699999999999999E-26</Data><NamedCell
      ss:Name="_FilterDatabase"/></Cell>
    <Cell ss:StyleID="s62"><Data ss:Type="Number">1.2700000000000001E-29</Data><NamedCell
      ss:Name="_FilterDatabase"/></Cell>
    <Cell><Data ss:Type="Number">-20.061122000000001</Data><NamedCell
      ss:Name="_FilterDatabase"/></Cell>
    <Cell><Data ss:Type="Number">57.054973199999999</Data><NamedCell
      ss:Name="_FilterDatabase"/></Cell>
    <Cell><Data ss:Type="Number">-3.0722706999999998</Data><NamedCell
      ss:Name="_FilterDatabase"/></Cell>
   </Row>
   <Row ss:AutoFitHeight="0">
    <Cell><Data ss:Type="String">1554117_at</Data><NamedCell
      ss:Name="_FilterDatabase"/></Cell>
    <Cell ss:StyleID="s62"><Data ss:Type="Number">2.5799999999999999E-26</Data><NamedCell
      ss:Name="_FilterDatabase"/></Cell>
    <Cell ss:StyleID="s62"><Data ss:Type="Number">1.8999999999999999E-29</Data><NamedCell
      ss:Name="_FilterDatabase"/></Cell>
    <Cell><Data ss:Type="Number">-19.918486999999999</Data><NamedCell
      ss:Name="_FilterDatabase"/></Cell>
    <Cell><Data ss:Type="Number">56.661454999999997</Data><NamedCell
      ss:Name="_FilterDatabase"/></Cell>
    <Cell><Data ss:Type="Number">-4.0499989999999997</Data><NamedCell
      ss:Name="_FilterDatabase"/></Cell>
    <Cell><Data ss:Type="String">CCDC60</Data><NamedCell ss:Name="_FilterDatabase"/></Cell>
    <Cell><Data ss:Type="String">coiled-coil domain containing 60</Data><NamedCell
      ss:Name="_FilterDatabase"/></Cell>
   </Row>
   <Row ss:AutoFitHeight="0" ss:Hidden="1">
    <Cell><Data ss:Type="String">206074_s_at</Data><NamedCell
      ss:Name="_FilterDatabase"/></Cell>
    <Cell ss:StyleID="s62"><Data ss:Type="Number">4.3299999999999998E-26</Data><NamedCell
      ss:Name="_FilterDatabase"/></Cell>
    <Cell ss:StyleID="s62"><Data ss:Type="Number">3.33E-29</Data><NamedCell
      ss:Name="_FilterDatabase"/></Cell>
    <Cell><Data ss:Type="Number">19.719915</Data><NamedCell
      ss:Name="_FilterDatabase"/></Cell>
    <Cell><Data ss:Type="Number">56.109971999999999</Data><NamedCell
      ss:Name="_FilterDatabase"/></Cell>
    <Cell><Data ss:Type="Number">4.7378027999999999</Data><NamedCell
      ss:Name="_FilterDatabase"/></Cell>
    <Cell><Data ss:Type="String">HMGA1</Data><NamedCell ss:Name="_FilterDatabase"/></Cell>
    <Cell><Data ss:Type="String">high mobility group AT-hook 1</Data><NamedCell
      ss:Name="_FilterDatabase"/></Cell>
   </Row>
   <Row ss:AutoFitHeight="0">
    <Cell><Data ss:Type="String">213228_at</Data><NamedCell
      ss:Name="_FilterDatabase"/></Cell>
    <Cell ss:StyleID="s62"><Data ss:Type="Number">4.3299999999999998E-26</Data><NamedCell
      ss:Name="_FilterDatabase"/></Cell>
    <Cell ss:StyleID="s62"><Data ss:Type="Number">3.3400000000000003E-29</Data><NamedCell
      ss:Name="_FilterDatabase"/></Cell>
    <Cell><Data ss:Type="Number">-19.718484</Data><NamedCell
      ss:Name="_FilterDatabase"/></Cell>
    <Cell><Data ss:Type="Number">56.105983700000003</Data><NamedCell
      ss:Name="_FilterDatabase"/></Cell>
    <Cell><Data ss:Type="Number">-2.9059902000000002</Data><NamedCell
      ss:Name="_FilterDatabase"/></Cell>
    <Cell><Data ss:Type="String">PDE8B</Data><NamedCell ss:Name="_FilterDatabase"/></Cell>
    <Cell><Data ss:Type="String">phosphodiesterase 8B</Data><NamedCell
      ss:Name="_FilterDatabase"/></Cell>
   </Row>
   <Row ss:AutoFitHeight="0">
    <Cell><Data ss:Type="String">236739_at</Data><NamedCell
      ss:Name="_FilterDatabase"/></Cell>
    <Cell ss:StyleID="s62"><Data ss:Type="Number">4.7599999999999997E-26</Data><NamedCell
      ss:Name="_FilterDatabase"/></Cell>
    <Cell ss:StyleID="s62"><Data ss:Type="Number">3.7599999999999998E-29</Data><NamedCell
      ss:Name="_FilterDatabase"/></Cell>
    <Cell><Data ss:Type="Number">-19.676758</Data><NamedCell
      ss:Name="_FilterDatabase"/></Cell>
    <Cell><Data ss:Type="Number">55.989552199999999</Data><NamedCell
      ss:Name="_FilterDatabase"/></Cell>
    <Cell><Data ss:Type="Number">-3.7659969000000002</Data><NamedCell
      ss:Name="_FilterDatabase"/></Cell>
    <Cell><Data ss:Type="String">LINC01105</Data><NamedCell
      ss:Name="_FilterDatabase"/></Cell>
    <Cell><Data ss:Type="String">long intergenic non-protein coding RNA 1105</Data><NamedCell
      ss:Name="_FilterDatabase"/></Cell>
   </Row>
   <Row ss:AutoFitHeight="0">
    <Cell><Data ss:Type="String">231496_at</Data><NamedCell
      ss:Name="_FilterDatabase"/></Cell>
    <Cell ss:StyleID="s62"><Data ss:Type="Number">7.0199999999999996E-26</Data><NamedCell
      ss:Name="_FilterDatabase"/></Cell>
    <Cell ss:StyleID="s62"><Data ss:Type="Number">5.6699999999999996E-29</Data><NamedCell
      ss:Name="_FilterDatabase"/></Cell>
    <Cell><Data ss:Type="Number">-19.533113</Data><NamedCell
      ss:Name="_FilterDatabase"/></Cell>
    <Cell><Data ss:Type="Number">55.587278599999998</Data><NamedCell
      ss:Name="_FilterDatabase"/></Cell>
    <Cell><Data ss:Type="Number">-3.3034791000000001</Data><NamedCell
      ss:Name="_FilterDatabase"/></Cell>
    <Cell><Data ss:Type="String">FCAMR</Data><NamedCell ss:Name="_FilterDatabase"/></Cell>
    <Cell><Data ss:Type="String">Fc fragment of IgA and IgM receptor</Data><NamedCell
      ss:Name="_FilterDatabase"/></Cell>
   </Row>
   <Row ss:AutoFitHeight="0">
    <Cell><Data ss:Type="String">213898_at</Data><NamedCell
      ss:Name="_FilterDatabase"/></Cell>
    <Cell ss:StyleID="s62"><Data ss:Type="Number">7.6700000000000001E-26</Data><NamedCell
      ss:Name="_FilterDatabase"/></Cell>
    <Cell ss:StyleID="s62"><Data ss:Type="Number">6.34E-29</Data><NamedCell
      ss:Name="_FilterDatabase"/></Cell>
    <Cell><Data ss:Type="Number">-19.494185000000002</Data><NamedCell
      ss:Name="_FilterDatabase"/></Cell>
    <Cell><Data ss:Type="Number">55.4778746</Data><NamedCell
      ss:Name="_FilterDatabase"/></Cell>
    <Cell><Data ss:Type="Number">-2.1294588999999999</Data><NamedCell
      ss:Name="_FilterDatabase"/></Cell>
    <Cell><Data ss:Type="String">RBFOX2</Data><NamedCell ss:Name="_FilterDatabase"/></Cell>
    <Cell><Data ss:Type="String">RNA binding protein, fox-1 homolog 2</Data><NamedCell
      ss:Name="_FilterDatabase"/></Cell>
   </Row>
   <Row ss:AutoFitHeight="0">
    <Cell><Data ss:Type="String">1563533_at</Data><NamedCell
      ss:Name="_FilterDatabase"/></Cell>
    <Cell ss:StyleID="s62"><Data ss:Type="Number">8.2599999999999996E-26</Data><NamedCell
      ss:Name="_FilterDatabase"/></Cell>
    <Cell ss:StyleID="s62"><Data ss:Type="Number">6.98E-29</Data><NamedCell
      ss:Name="_FilterDatabase"/></Cell>
    <Cell><Data ss:Type="Number">-19.460678000000001</Data><NamedCell
      ss:Name="_FilterDatabase"/></Cell>
    <Cell><Data ss:Type="Number">55.383571199999999</Data><NamedCell
      ss:Name="_FilterDatabase"/></Cell>
    <Cell><Data ss:Type="Number">-3.2812155000000001</Data><NamedCell
      ss:Name="_FilterDatabase"/></Cell>
    <Cell><Data ss:Type="String">GADL1</Data><NamedCell ss:Name="_FilterDatabase"/></Cell>
    <Cell><Data ss:Type="String">glutamate decarboxylase like 1</Data><NamedCell
      ss:Name="_FilterDatabase"/></Cell>
   </Row>
   <Row ss:AutoFitHeight="0">
    <Cell><Data ss:Type="String">1570126_at</Data><NamedCell
      ss:Name="_FilterDatabase"/></Cell>
    <Cell ss:StyleID="s62"><Data ss:Type="Number">1.0899999999999999E-25</Data><NamedCell
      ss:Name="_FilterDatabase"/></Cell>
    <Cell ss:StyleID="s62"><Data ss:Type="Number">9.3700000000000005E-29</Data><NamedCell
      ss:Name="_FilterDatabase"/></Cell>
    <Cell><Data ss:Type="Number">-19.358315000000001</Data><NamedCell
      ss:Name="_FilterDatabase"/></Cell>
    <Cell><Data ss:Type="Number">55.094715299999997</Data><NamedCell
      ss:Name="_FilterDatabase"/></Cell>
    <Cell><Data ss:Type="Number">-2.696259</Data><NamedCell
      ss:Name="_FilterDatabase"/></Cell>
   </Row>
   <Row ss:AutoFitHeight="0">
    <Cell><Data ss:Type="String">234940_s_at</Data><NamedCell
      ss:Name="_FilterDatabase"/></Cell>
    <Cell ss:StyleID="s62"><Data ss:Type="Number">1.13E-25</Data><NamedCell
      ss:Name="_FilterDatabase"/></Cell>
    <Cell ss:StyleID="s62"><Data ss:Type="Number">9.9999999999999997E-29</Data><NamedCell
      ss:Name="_FilterDatabase"/></Cell>
    <Cell><Data ss:Type="Number">-19.334147999999999</Data><NamedCell
      ss:Name="_FilterDatabase"/></Cell>
    <Cell><Data ss:Type="Number">55.026350600000001</Data><NamedCell
      ss:Name="_FilterDatabase"/></Cell>
    <Cell><Data ss:Type="Number">-2.6707084999999999</Data><NamedCell
      ss:Name="_FilterDatabase"/></Cell>
    <Cell><Data ss:Type="String">VEPH1</Data><NamedCell ss:Name="_FilterDatabase"/></Cell>
    <Cell><Data ss:Type="String">ventricular zone expressed PH domain containing 1</Data><NamedCell
      ss:Name="_FilterDatabase"/></Cell>
   </Row>
   <Row ss:AutoFitHeight="0" ss:Hidden="1">
    <Cell><Data ss:Type="String">209322_s_at</Data><NamedCell
      ss:Name="_FilterDatabase"/></Cell>
    <Cell ss:StyleID="s62"><Data ss:Type="Number">1.13E-25</Data><NamedCell
      ss:Name="_FilterDatabase"/></Cell>
    <Cell ss:StyleID="s62"><Data ss:Type="Number">1.01E-28</Data><NamedCell
      ss:Name="_FilterDatabase"/></Cell>
    <Cell><Data ss:Type="Number">-19.331057000000001</Data><NamedCell
      ss:Name="_FilterDatabase"/></Cell>
    <Cell><Data ss:Type="Number">55.0176017</Data><NamedCell
      ss:Name="_FilterDatabase"/></Cell>
    <Cell><Data ss:Type="Number">-1.7154602000000001</Data><NamedCell
      ss:Name="_FilterDatabase"/></Cell>
    <Cell><Data ss:Type="String">SH2B1</Data><NamedCell ss:Name="_FilterDatabase"/></Cell>
    <Cell><Data ss:Type="String">SH2B adaptor protein 1</Data><NamedCell
      ss:Name="_FilterDatabase"/></Cell>
   </Row>
   <Row ss:AutoFitHeight="0">
    <Cell><Data ss:Type="String">241833_at</Data><NamedCell
      ss:Name="_FilterDatabase"/></Cell>
    <Cell ss:StyleID="s62"><Data ss:Type="Number">1.1800000000000001E-25</Data><NamedCell
      ss:Name="_FilterDatabase"/></Cell>
    <Cell ss:StyleID="s62"><Data ss:Type="Number">1.0800000000000001E-28</Data><NamedCell
      ss:Name="_FilterDatabase"/></Cell>
    <Cell><Data ss:Type="Number">-19.308547999999998</Data><NamedCell
      ss:Name="_FilterDatabase"/></Cell>
    <Cell><Data ss:Type="Number">54.953861500000002</Data><NamedCell
      ss:Name="_FilterDatabase"/></Cell>
    <Cell><Data ss:Type="Number">-4.7799657</Data><NamedCell
      ss:Name="_FilterDatabase"/></Cell>
    <Cell><Data ss:Type="String">PEX5L</Data><NamedCell ss:Name="_FilterDatabase"/></Cell>
    <Cell><Data ss:Type="String">peroxisomal biogenesis factor 5 like</Data><NamedCell
      ss:Name="_FilterDatabase"/></Cell>
   </Row>
   <Row ss:AutoFitHeight="0">
    <Cell><Data ss:Type="String">1559283_a_at</Data><NamedCell
      ss:Name="_FilterDatabase"/></Cell>
    <Cell ss:StyleID="s62"><Data ss:Type="Number">1.8300000000000001E-25</Data><NamedCell
      ss:Name="_FilterDatabase"/></Cell>
    <Cell ss:StyleID="s62"><Data ss:Type="Number">1.7199999999999999E-28</Data><NamedCell
      ss:Name="_FilterDatabase"/></Cell>
    <Cell><Data ss:Type="Number">-19.149056999999999</Data><NamedCell
      ss:Name="_FilterDatabase"/></Cell>
    <Cell><Data ss:Type="Number">54.500613199999997</Data><NamedCell
      ss:Name="_FilterDatabase"/></Cell>
    <Cell><Data ss:Type="Number">-2.4124457000000001</Data><NamedCell
      ss:Name="_FilterDatabase"/></Cell>
    <Cell><Data ss:Type="String">CNPY1</Data><NamedCell ss:Name="_FilterDatabase"/></Cell>
    <Cell><Data ss:Type="String">canopy FGF signaling regulator 1</Data><NamedCell
      ss:Name="_FilterDatabase"/></Cell>
   </Row>
   <Row ss:AutoFitHeight="0">
    <Cell><Data ss:Type="String">235116_at</Data><NamedCell
      ss:Name="_FilterDatabase"/></Cell>
    <Cell ss:StyleID="s62"><Data ss:Type="Number">2.2999999999999999E-25</Data><NamedCell
      ss:Name="_FilterDatabase"/></Cell>
    <Cell ss:StyleID="s62"><Data ss:Type="Number">2.2600000000000001E-28</Data><NamedCell
      ss:Name="_FilterDatabase"/></Cell>
    <Cell><Data ss:Type="Number">-19.053972999999999</Data><NamedCell
      ss:Name="_FilterDatabase"/></Cell>
    <Cell><Data ss:Type="Number">54.229052500000002</Data><NamedCell
      ss:Name="_FilterDatabase"/></Cell>
    <Cell><Data ss:Type="Number">-2.0039826999999999</Data><NamedCell
      ss:Name="_FilterDatabase"/></Cell>
    <Cell><Data ss:Type="String">TRAF1</Data><NamedCell ss:Name="_FilterDatabase"/></Cell>
    <Cell><Data ss:Type="String">TNF receptor associated factor 1</Data><NamedCell
      ss:Name="_FilterDatabase"/></Cell>
   </Row>
   <Row ss:AutoFitHeight="0" ss:Hidden="1">
    <Cell><Data ss:Type="String">213852_at</Data><NamedCell
      ss:Name="_FilterDatabase"/></Cell>
    <Cell ss:StyleID="s62"><Data ss:Type="Number">2.2999999999999999E-25</Data><NamedCell
      ss:Name="_FilterDatabase"/></Cell>
    <Cell ss:StyleID="s62"><Data ss:Type="Number">2.28E-28</Data><NamedCell
      ss:Name="_FilterDatabase"/></Cell>
    <Cell><Data ss:Type="Number">19.050947000000001</Data><NamedCell
      ss:Name="_FilterDatabase"/></Cell>
    <Cell><Data ss:Type="Number">54.220392699999998</Data><NamedCell
      ss:Name="_FilterDatabase"/></Cell>
    <Cell><Data ss:Type="Number">3.1336651</Data><NamedCell
      ss:Name="_FilterDatabase"/></Cell>
    <Cell><Data ss:Type="String">RBM8A</Data><NamedCell ss:Name="_FilterDatabase"/></Cell>
    <Cell><Data ss:Type="String">RNA binding motif protein 8A</Data><NamedCell
      ss:Name="_FilterDatabase"/></Cell>
   </Row>
   <Row ss:AutoFitHeight="0">
    <Cell><Data ss:Type="String">1553129_at</Data><NamedCell
      ss:Name="_FilterDatabase"/></Cell>
    <Cell ss:StyleID="s62"><Data ss:Type="Number">2.2999999999999999E-25</Data><NamedCell
      ss:Name="_FilterDatabase"/></Cell>
    <Cell ss:StyleID="s62"><Data ss:Type="Number">2.3200000000000002E-28</Data><NamedCell
      ss:Name="_FilterDatabase"/></Cell>
    <Cell><Data ss:Type="Number">-19.045715999999999</Data><NamedCell
      ss:Name="_FilterDatabase"/></Cell>
    <Cell><Data ss:Type="Number">54.205420699999998</Data><NamedCell
      ss:Name="_FilterDatabase"/></Cell>
    <Cell><Data ss:Type="Number">-2.1557502999999998</Data><NamedCell
      ss:Name="_FilterDatabase"/></Cell>
    <Cell><Data ss:Type="String">SVEP1</Data><NamedCell ss:Name="_FilterDatabase"/></Cell>
    <Cell><Data ss:Type="String">sushi, von Willebrand factor type A, EGF and pentraxin domain containing 1</Data><NamedCell
      ss:Name="_FilterDatabase"/></Cell>
   </Row>
   <Row ss:AutoFitHeight="0">
    <Cell><Data ss:Type="String">204719_at</Data><NamedCell
      ss:Name="_FilterDatabase"/></Cell>
    <Cell ss:StyleID="s62"><Data ss:Type="Number">2.2999999999999999E-25</Data><NamedCell
      ss:Name="_FilterDatabase"/></Cell>
    <Cell ss:StyleID="s62"><Data ss:Type="Number">2.3299999999999999E-28</Data><NamedCell
      ss:Name="_FilterDatabase"/></Cell>
    <Cell><Data ss:Type="Number">-19.04402</Data><NamedCell
      ss:Name="_FilterDatabase"/></Cell>
    <Cell><Data ss:Type="Number">54.200568099999998</Data><NamedCell
      ss:Name="_FilterDatabase"/></Cell>
    <Cell><Data ss:Type="Number">-5.0699306999999996</Data><NamedCell
      ss:Name="_FilterDatabase"/></Cell>
    <Cell><Data ss:Type="String">ABCA8</Data><NamedCell ss:Name="_FilterDatabase"/></Cell>
    <Cell><Data ss:Type="String">ATP binding cassette subfamily A member 8</Data><NamedCell
      ss:Name="_FilterDatabase"/></Cell>
   </Row>
   <Row ss:AutoFitHeight="0">
    <Cell><Data ss:Type="String">242142_at</Data><NamedCell
      ss:Name="_FilterDatabase"/></Cell>
    <Cell ss:StyleID="s62"><Data ss:Type="Number">3.1299999999999999E-25</Data><NamedCell
      ss:Name="_FilterDatabase"/></Cell>
    <Cell ss:StyleID="s62"><Data ss:Type="Number">3.2200000000000002E-28</Data><NamedCell
      ss:Name="_FilterDatabase"/></Cell>
    <Cell><Data ss:Type="Number">-18.932615999999999</Data><NamedCell
      ss:Name="_FilterDatabase"/></Cell>
    <Cell><Data ss:Type="Number">53.880981599999998</Data><NamedCell
      ss:Name="_FilterDatabase"/></Cell>
    <Cell><Data ss:Type="Number">-2.7090565</Data><NamedCell
      ss:Name="_FilterDatabase"/></Cell>
   </Row>
   <Row ss:AutoFitHeight="0">
    <Cell><Data ss:Type="String">1563770_at</Data><NamedCell
      ss:Name="_FilterDatabase"/></Cell>
    <Cell ss:StyleID="s62"><Data ss:Type="Number">3.42E-25</Data><NamedCell
      ss:Name="_FilterDatabase"/></Cell>
    <Cell ss:StyleID="s62"><Data ss:Type="Number">3.58E-28</Data><NamedCell
      ss:Name="_FilterDatabase"/></Cell>
    <Cell><Data ss:Type="Number">-18.897164</Data><NamedCell
      ss:Name="_FilterDatabase"/></Cell>
    <Cell><Data ss:Type="Number">53.7789863</Data><NamedCell
      ss:Name="_FilterDatabase"/></Cell>
    <Cell><Data ss:Type="Number">-2.0595271999999998</Data><NamedCell
      ss:Name="_FilterDatabase"/></Cell>
    <Cell><Data ss:Type="String">ZBTB8B</Data><NamedCell ss:Name="_FilterDatabase"/></Cell>
    <Cell><Data ss:Type="String">zinc finger and BTB domain containing 8B</Data><NamedCell
      ss:Name="_FilterDatabase"/></Cell>
   </Row>
   <Row ss:AutoFitHeight="0">
    <Cell><Data ss:Type="String">204364_s_at</Data><NamedCell
      ss:Name="_FilterDatabase"/></Cell>
    <Cell ss:StyleID="s62"><Data ss:Type="Number">3.9900000000000002E-25</Data><NamedCell
      ss:Name="_FilterDatabase"/></Cell>
    <Cell ss:StyleID="s62"><Data ss:Type="Number">4.2499999999999996E-28</Data><NamedCell
      ss:Name="_FilterDatabase"/></Cell>
    <Cell><Data ss:Type="Number">-18.838234</Data><NamedCell
      ss:Name="_FilterDatabase"/></Cell>
    <Cell><Data ss:Type="Number">53.609134099999999</Data><NamedCell
      ss:Name="_FilterDatabase"/></Cell>
    <Cell><Data ss:Type="Number">-4.6773319000000004</Data><NamedCell
      ss:Name="_FilterDatabase"/></Cell>
    <Cell><Data ss:Type="String">REEP1</Data><NamedCell ss:Name="_FilterDatabase"/></Cell>
    <Cell><Data ss:Type="String">receptor accessory protein 1</Data><NamedCell
      ss:Name="_FilterDatabase"/></Cell>
   </Row>
   <Row ss:AutoFitHeight="0">
    <Cell><Data ss:Type="String">209706_at</Data><NamedCell
      ss:Name="_FilterDatabase"/></Cell>
    <Cell ss:StyleID="s62"><Data ss:Type="Number">4.5599999999999999E-25</Data><NamedCell
      ss:Name="_FilterDatabase"/></Cell>
    <Cell ss:StyleID="s62"><Data ss:Type="Number">4.9400000000000001E-28</Data><NamedCell
      ss:Name="_FilterDatabase"/></Cell>
    <Cell><Data ss:Type="Number">-18.787026000000001</Data><NamedCell
      ss:Name="_FilterDatabase"/></Cell>
    <Cell><Data ss:Type="Number">53.461219399999997</Data><NamedCell
      ss:Name="_FilterDatabase"/></Cell>
    <Cell><Data ss:Type="Number">-3.4605136999999999</Data><NamedCell
      ss:Name="_FilterDatabase"/></Cell>
    <Cell><Data ss:Type="String">NKX3-1</Data><NamedCell ss:Name="_FilterDatabase"/></Cell>
    <Cell><Data ss:Type="String">NK3 homeobox 1</Data><NamedCell
      ss:Name="_FilterDatabase"/></Cell>
   </Row>
   <Row ss:AutoFitHeight="0" ss:Hidden="1">
    <Cell><Data ss:Type="String">228601_at</Data><NamedCell
      ss:Name="_FilterDatabase"/></Cell>
    <Cell ss:StyleID="s62"><Data ss:Type="Number">5.1600000000000001E-25</Data><NamedCell
      ss:Name="_FilterDatabase"/></Cell>
    <Cell ss:StyleID="s62"><Data ss:Type="Number">5.6899999999999997E-28</Data><NamedCell
      ss:Name="_FilterDatabase"/></Cell>
    <Cell><Data ss:Type="Number">18.739045000000001</Data><NamedCell
      ss:Name="_FilterDatabase"/></Cell>
    <Cell><Data ss:Type="Number">53.322353100000001</Data><NamedCell
      ss:Name="_FilterDatabase"/></Cell>
    <Cell><Data ss:Type="Number">3.7106721999999999</Data><NamedCell
      ss:Name="_FilterDatabase"/></Cell>
    <Cell><Data ss:Type="String">HAGLR</Data><NamedCell ss:Name="_FilterDatabase"/></Cell>
    <Cell><Data ss:Type="String">HOXD antisense growth-associated long non-coding RNA</Data><NamedCell
      ss:Name="_FilterDatabase"/></Cell>
   </Row>
   <Row ss:AutoFitHeight="0">
    <Cell><Data ss:Type="String">215390_at</Data><NamedCell
      ss:Name="_FilterDatabase"/></Cell>
    <Cell ss:StyleID="s62"><Data ss:Type="Number">6.6600000000000004E-25</Data><NamedCell
      ss:Name="_FilterDatabase"/></Cell>
    <Cell ss:StyleID="s62"><Data ss:Type="Number">7.51E-28</Data><NamedCell
      ss:Name="_FilterDatabase"/></Cell>
    <Cell><Data ss:Type="Number">-18.645313999999999</Data><NamedCell
      ss:Name="_FilterDatabase"/></Cell>
    <Cell><Data ss:Type="Number">53.050328399999998</Data><NamedCell
      ss:Name="_FilterDatabase"/></Cell>
    <Cell><Data ss:Type="Number">-2.295401</Data><NamedCell
      ss:Name="_FilterDatabase"/></Cell>
   </Row>
   <Row ss:AutoFitHeight="0">
    <Cell><Data ss:Type="String">232537_x_at</Data><NamedCell
      ss:Name="_FilterDatabase"/></Cell>
    <Cell ss:StyleID="s62"><Data ss:Type="Number">6.6600000000000004E-25</Data><NamedCell
      ss:Name="_FilterDatabase"/></Cell>
    <Cell ss:StyleID="s62"><Data ss:Type="Number">7.5799999999999998E-28</Data><NamedCell
      ss:Name="_FilterDatabase"/></Cell>
    <Cell><Data ss:Type="Number">-18.641836000000001</Data><NamedCell
      ss:Name="_FilterDatabase"/></Cell>
    <Cell><Data ss:Type="Number">53.040214599999999</Data><NamedCell
      ss:Name="_FilterDatabase"/></Cell>
    <Cell><Data ss:Type="Number">-3.2433459999999998</Data><NamedCell
      ss:Name="_FilterDatabase"/></Cell>
    <Cell><Data ss:Type="String">MARK3</Data><NamedCell ss:Name="_FilterDatabase"/></Cell>
    <Cell><Data ss:Type="String">microtubule affinity regulating kinase 3</Data><NamedCell
      ss:Name="_FilterDatabase"/></Cell>
   </Row>
   <Row ss:AutoFitHeight="0" ss:Hidden="1">
    <Cell><Data ss:Type="String">215109_at</Data><NamedCell
      ss:Name="_FilterDatabase"/></Cell>
    <Cell ss:StyleID="s62"><Data ss:Type="Number">7.6800000000000003E-25</Data><NamedCell
      ss:Name="_FilterDatabase"/></Cell>
    <Cell ss:StyleID="s62"><Data ss:Type="Number">8.9000000000000006E-28</Data><NamedCell
      ss:Name="_FilterDatabase"/></Cell>
    <Cell><Data ss:Type="Number">-18.587949999999999</Data><NamedCell
      ss:Name="_FilterDatabase"/></Cell>
    <Cell><Data ss:Type="Number">52.883350399999998</Data><NamedCell
      ss:Name="_FilterDatabase"/></Cell>
    <Cell><Data ss:Type="Number">-1.7564679999999999</Data><NamedCell
      ss:Name="_FilterDatabase"/></Cell>
    <Cell><Data ss:Type="String">RC3H1</Data><NamedCell ss:Name="_FilterDatabase"/></Cell>
    <Cell><Data ss:Type="String">ring finger and CCCH-type domains 1</Data><NamedCell
      ss:Name="_FilterDatabase"/></Cell>
   </Row>
   <Row ss:AutoFitHeight="0">
    <Cell><Data ss:Type="String">232096_x_at</Data><NamedCell
      ss:Name="_FilterDatabase"/></Cell>
    <Cell ss:StyleID="s62"><Data ss:Type="Number">8.0900000000000001E-25</Data><NamedCell
      ss:Name="_FilterDatabase"/></Cell>
    <Cell ss:StyleID="s62"><Data ss:Type="Number">9.5100000000000006E-28</Data><NamedCell
      ss:Name="_FilterDatabase"/></Cell>
    <Cell><Data ss:Type="Number">-18.565401000000001</Data><NamedCell
      ss:Name="_FilterDatabase"/></Cell>
    <Cell><Data ss:Type="Number">52.817610299999998</Data><NamedCell
      ss:Name="_FilterDatabase"/></Cell>
    <Cell><Data ss:Type="Number">-3.1778471000000001</Data><NamedCell
      ss:Name="_FilterDatabase"/></Cell>
    <Cell><Data ss:Type="String">FOXP1-IT1</Data><NamedCell
      ss:Name="_FilterDatabase"/></Cell>
    <Cell><Data ss:Type="String">FOXP1 intronic transcript 1</Data><NamedCell
      ss:Name="_FilterDatabase"/></Cell>
   </Row>
   <Row ss:AutoFitHeight="0" ss:Hidden="1">
    <Cell><Data ss:Type="String">239268_at</Data><NamedCell
      ss:Name="_FilterDatabase"/></Cell>
    <Cell ss:StyleID="s62"><Data ss:Type="Number">1.0599999999999999E-24</Data><NamedCell
      ss:Name="_FilterDatabase"/></Cell>
    <Cell ss:StyleID="s62"><Data ss:Type="Number">1.2599999999999999E-27</Data><NamedCell
      ss:Name="_FilterDatabase"/></Cell>
    <Cell><Data ss:Type="Number">-18.469745</Data><NamedCell
      ss:Name="_FilterDatabase"/></Cell>
    <Cell><Data ss:Type="Number">52.538086900000003</Data><NamedCell
      ss:Name="_FilterDatabase"/></Cell>
    <Cell><Data ss:Type="Number">-1.9956507000000001</Data><NamedCell
      ss:Name="_FilterDatabase"/></Cell>
    <Cell><Data ss:Type="String">NDUFS1</Data><NamedCell ss:Name="_FilterDatabase"/></Cell>
    <Cell><Data ss:Type="String">NADH:ubiquinone oxidoreductase core subunit S1</Data><NamedCell
      ss:Name="_FilterDatabase"/></Cell>
   </Row>
   <Row ss:AutoFitHeight="0" ss:Hidden="1">
    <Cell><Data ss:Type="String">242077_x_at</Data><NamedCell
      ss:Name="_FilterDatabase"/></Cell>
    <Cell ss:StyleID="s62"><Data ss:Type="Number">1.29E-24</Data><NamedCell
      ss:Name="_FilterDatabase"/></Cell>
    <Cell ss:StyleID="s62"><Data ss:Type="Number">1.56E-27</Data><NamedCell
      ss:Name="_FilterDatabase"/></Cell>
    <Cell><Data ss:Type="Number">18.398523999999998</Data><NamedCell
      ss:Name="_FilterDatabase"/></Cell>
    <Cell><Data ss:Type="Number">52.329282300000003</Data><NamedCell
      ss:Name="_FilterDatabase"/></Cell>
    <Cell><Data ss:Type="Number">7.8553943999999998</Data><NamedCell
      ss:Name="_FilterDatabase"/></Cell>
    <Cell><Data ss:Type="String">MB21D1</Data><NamedCell ss:Name="_FilterDatabase"/></Cell>
    <Cell><Data ss:Type="String">Mab-21 domain containing 1</Data><NamedCell
      ss:Name="_FilterDatabase"/></Cell>
   </Row>
   <Row ss:AutoFitHeight="0">
    <Cell><Data ss:Type="String">1554098_at</Data><NamedCell
      ss:Name="_FilterDatabase"/></Cell>
    <Cell ss:StyleID="s62"><Data ss:Type="Number">1.3E-24</Data><NamedCell
      ss:Name="_FilterDatabase"/></Cell>
    <Cell ss:StyleID="s62"><Data ss:Type="Number">1.6E-27</Data><NamedCell
      ss:Name="_FilterDatabase"/></Cell>
    <Cell><Data ss:Type="Number">-18.391268</Data><NamedCell
      ss:Name="_FilterDatabase"/></Cell>
    <Cell><Data ss:Type="Number">52.3079763</Data><NamedCell
      ss:Name="_FilterDatabase"/></Cell>
    <Cell><Data ss:Type="Number">-5.8714618999999999</Data><NamedCell
      ss:Name="_FilterDatabase"/></Cell>
    <Cell><Data ss:Type="String">SPIN3</Data><NamedCell ss:Name="_FilterDatabase"/></Cell>
    <Cell><Data ss:Type="String">spindlin family member 3</Data><NamedCell
      ss:Name="_FilterDatabase"/></Cell>
   </Row>
   <Row ss:AutoFitHeight="0" ss:Hidden="1">
    <Cell><Data ss:Type="String">210036_s_at</Data><NamedCell
      ss:Name="_FilterDatabase"/></Cell>
    <Cell ss:StyleID="s62"><Data ss:Type="Number">1.3E-24</Data><NamedCell
      ss:Name="_FilterDatabase"/></Cell>
    <Cell ss:StyleID="s62"><Data ss:Type="Number">1.6299999999999998E-27</Data><NamedCell
      ss:Name="_FilterDatabase"/></Cell>
    <Cell><Data ss:Type="Number">18.384460000000001</Data><NamedCell
      ss:Name="_FilterDatabase"/></Cell>
    <Cell><Data ss:Type="Number">52.287980699999999</Data><NamedCell
      ss:Name="_FilterDatabase"/></Cell>
    <Cell><Data ss:Type="Number">2.9786212000000001</Data><NamedCell
      ss:Name="_FilterDatabase"/></Cell>
    <Cell><Data ss:Type="String">KCNH2</Data><NamedCell ss:Name="_FilterDatabase"/></Cell>
    <Cell><Data ss:Type="String">potassium voltage-gated channel subfamily H member 2</Data><NamedCell
      ss:Name="_FilterDatabase"/></Cell>
   </Row>
   <Row ss:AutoFitHeight="0">
    <Cell><Data ss:Type="String">225721_at</Data><NamedCell
      ss:Name="_FilterDatabase"/></Cell>
    <Cell ss:StyleID="s62"><Data ss:Type="Number">1.3199999999999999E-24</Data><NamedCell
      ss:Name="_FilterDatabase"/></Cell>
    <Cell ss:StyleID="s62"><Data ss:Type="Number">1.6800000000000001E-27</Data><NamedCell
      ss:Name="_FilterDatabase"/></Cell>
    <Cell><Data ss:Type="Number">-18.374538999999999</Data><NamedCell
      ss:Name="_FilterDatabase"/></Cell>
    <Cell><Data ss:Type="Number">52.258832499999997</Data><NamedCell
      ss:Name="_FilterDatabase"/></Cell>
    <Cell><Data ss:Type="Number">-2.5195204000000002</Data><NamedCell
      ss:Name="_FilterDatabase"/></Cell>
    <Cell><Data ss:Type="String">SYNPO2</Data><NamedCell ss:Name="_FilterDatabase"/></Cell>
    <Cell><Data ss:Type="String">synaptopodin 2</Data><NamedCell
      ss:Name="_FilterDatabase"/></Cell>
   </Row>
   <Row ss:AutoFitHeight="0" ss:Hidden="1">
    <Cell><Data ss:Type="String">224954_at</Data><NamedCell
      ss:Name="_FilterDatabase"/></Cell>
    <Cell ss:StyleID="s62"><Data ss:Type="Number">1.41E-24</Data><NamedCell
      ss:Name="_FilterDatabase"/></Cell>
    <Cell ss:StyleID="s62"><Data ss:Type="Number">1.8099999999999998E-27</Data><NamedCell
      ss:Name="_FilterDatabase"/></Cell>
    <Cell><Data ss:Type="Number">18.349741999999999</Data><NamedCell
      ss:Name="_FilterDatabase"/></Cell>
    <Cell><Data ss:Type="Number">52.185924999999997</Data><NamedCell
      ss:Name="_FilterDatabase"/></Cell>
    <Cell><Data ss:Type="Number">2.92327</Data><NamedCell ss:Name="_FilterDatabase"/></Cell>
    <Cell><Data ss:Type="String">MIR6778///SHMT1</Data><NamedCell
      ss:Name="_FilterDatabase"/></Cell>
    <Cell><Data ss:Type="String">microRNA 6778///serine hydroxymethyltransferase 1</Data><NamedCell
      ss:Name="_FilterDatabase"/></Cell>
   </Row>
   <Row ss:AutoFitHeight="0" ss:Hidden="1">
    <Cell><Data ss:Type="String">1556510_at</Data><NamedCell
      ss:Name="_FilterDatabase"/></Cell>
    <Cell ss:StyleID="s62"><Data ss:Type="Number">1.44E-24</Data><NamedCell
      ss:Name="_FilterDatabase"/></Cell>
    <Cell ss:StyleID="s62"><Data ss:Type="Number">1.8699999999999999E-27</Data><NamedCell
      ss:Name="_FilterDatabase"/></Cell>
    <Cell><Data ss:Type="Number">18.337565999999999</Data><NamedCell
      ss:Name="_FilterDatabase"/></Cell>
    <Cell><Data ss:Type="Number">52.150102799999999</Data><NamedCell
      ss:Name="_FilterDatabase"/></Cell>
    <Cell><Data ss:Type="Number">4.6398165999999996</Data><NamedCell
      ss:Name="_FilterDatabase"/></Cell>
    <Cell><Data ss:Type="String">NFIA-AS2</Data><NamedCell
      ss:Name="_FilterDatabase"/></Cell>
    <Cell><Data ss:Type="String">NFIA antisense RNA 2</Data><NamedCell
      ss:Name="_FilterDatabase"/></Cell>
   </Row>
   <Row ss:AutoFitHeight="0" ss:Hidden="1">
    <Cell><Data ss:Type="String">236137_at</Data><NamedCell
      ss:Name="_FilterDatabase"/></Cell>
    <Cell ss:StyleID="s62"><Data ss:Type="Number">1.54E-24</Data><NamedCell
      ss:Name="_FilterDatabase"/></Cell>
    <Cell ss:StyleID="s62"><Data ss:Type="Number">2.04E-27</Data><NamedCell
      ss:Name="_FilterDatabase"/></Cell>
    <Cell><Data ss:Type="Number">-18.309180999999999</Data><NamedCell
      ss:Name="_FilterDatabase"/></Cell>
    <Cell><Data ss:Type="Number">52.066518100000003</Data><NamedCell
      ss:Name="_FilterDatabase"/></Cell>
    <Cell><Data ss:Type="Number">-1.7165627999999999</Data><NamedCell
      ss:Name="_FilterDatabase"/></Cell>
   </Row>
   <Row ss:AutoFitHeight="0">
    <Cell><Data ss:Type="String">1562296_at</Data><NamedCell
      ss:Name="_FilterDatabase"/></Cell>
    <Cell ss:StyleID="s62"><Data ss:Type="Number">1.61E-24</Data><NamedCell
      ss:Name="_FilterDatabase"/></Cell>
    <Cell ss:StyleID="s62"><Data ss:Type="Number">2.1700000000000002E-27</Data><NamedCell
      ss:Name="_FilterDatabase"/></Cell>
    <Cell><Data ss:Type="Number">-18.288582000000002</Data><NamedCell
      ss:Name="_FilterDatabase"/></Cell>
    <Cell><Data ss:Type="Number">52.005806499999998</Data><NamedCell
      ss:Name="_FilterDatabase"/></Cell>
    <Cell><Data ss:Type="Number">-2.268167</Data><NamedCell
      ss:Name="_FilterDatabase"/></Cell>
   </Row>
   <Row ss:AutoFitHeight="0">
    <Cell><Data ss:Type="String">222910_s_at</Data><NamedCell
      ss:Name="_FilterDatabase"/></Cell>
    <Cell ss:StyleID="s62"><Data ss:Type="Number">1.61E-24</Data><NamedCell
      ss:Name="_FilterDatabase"/></Cell>
    <Cell ss:StyleID="s62"><Data ss:Type="Number">2.19E-27</Data><NamedCell
      ss:Name="_FilterDatabase"/></Cell>
    <Cell><Data ss:Type="Number">-18.285819</Data><NamedCell
      ss:Name="_FilterDatabase"/></Cell>
    <Cell><Data ss:Type="Number">51.997656900000003</Data><NamedCell
      ss:Name="_FilterDatabase"/></Cell>
    <Cell><Data ss:Type="Number">-4.0308766</Data><NamedCell
      ss:Name="_FilterDatabase"/></Cell>
    <Cell><Data ss:Type="String">PEX5L</Data><NamedCell ss:Name="_FilterDatabase"/></Cell>
    <Cell><Data ss:Type="String">peroxisomal biogenesis factor 5 like</Data><NamedCell
      ss:Name="_FilterDatabase"/></Cell>
   </Row>
   <Row ss:AutoFitHeight="0" ss:Hidden="1">
    <Cell><Data ss:Type="String">1554331_a_at</Data><NamedCell
      ss:Name="_FilterDatabase"/></Cell>
    <Cell ss:StyleID="s62"><Data ss:Type="Number">1.95E-24</Data><NamedCell
      ss:Name="_FilterDatabase"/></Cell>
    <Cell ss:StyleID="s62"><Data ss:Type="Number">2.69E-27</Data><NamedCell
      ss:Name="_FilterDatabase"/></Cell>
    <Cell><Data ss:Type="Number">18.217009000000001</Data><NamedCell
      ss:Name="_FilterDatabase"/></Cell>
    <Cell><Data ss:Type="Number">51.794465099999996</Data><NamedCell
      ss:Name="_FilterDatabase"/></Cell>
    <Cell><Data ss:Type="Number">3.8740579999999998</Data><NamedCell
      ss:Name="_FilterDatabase"/></Cell>
    <Cell><Data ss:Type="String">LRRC18</Data><NamedCell ss:Name="_FilterDatabase"/></Cell>
    <Cell><Data ss:Type="String">leucine rich repeat containing 18</Data><NamedCell
      ss:Name="_FilterDatabase"/></Cell>
   </Row>
   <Row ss:AutoFitHeight="0" ss:Hidden="1">
    <Cell><Data ss:Type="String">227217_at</Data><NamedCell
      ss:Name="_FilterDatabase"/></Cell>
    <Cell ss:StyleID="s62"><Data ss:Type="Number">2.21E-24</Data><NamedCell
      ss:Name="_FilterDatabase"/></Cell>
    <Cell ss:StyleID="s62"><Data ss:Type="Number">3.1100000000000001E-27</Data><NamedCell
      ss:Name="_FilterDatabase"/></Cell>
    <Cell><Data ss:Type="Number">18.168672999999998</Data><NamedCell
      ss:Name="_FilterDatabase"/></Cell>
    <Cell><Data ss:Type="Number">51.651403100000003</Data><NamedCell
      ss:Name="_FilterDatabase"/></Cell>
    <Cell><Data ss:Type="Number">1.9232400000000001</Data><NamedCell
      ss:Name="_FilterDatabase"/></Cell>
    <Cell><Data ss:Type="String">WNK2</Data><NamedCell ss:Name="_FilterDatabase"/></Cell>
    <Cell><Data ss:Type="String">WNK lysine deficient protein kinase 2</Data><NamedCell
      ss:Name="_FilterDatabase"/></Cell>
   </Row>
   <Row ss:AutoFitHeight="0">
    <Cell><Data ss:Type="String">1570021_at</Data><NamedCell
      ss:Name="_FilterDatabase"/></Cell>
    <Cell ss:StyleID="s62"><Data ss:Type="Number">2.21E-24</Data><NamedCell
      ss:Name="_FilterDatabase"/></Cell>
    <Cell ss:StyleID="s62"><Data ss:Type="Number">3.1299999999999999E-27</Data><NamedCell
      ss:Name="_FilterDatabase"/></Cell>
    <Cell><Data ss:Type="Number">-18.167176999999999</Data><NamedCell
      ss:Name="_FilterDatabase"/></Cell>
    <Cell><Data ss:Type="Number">51.646971100000002</Data><NamedCell
      ss:Name="_FilterDatabase"/></Cell>
    <Cell><Data ss:Type="Number">-3.0228351999999998</Data><NamedCell
      ss:Name="_FilterDatabase"/></Cell>
   </Row>
   <Row ss:AutoFitHeight="0">
    <Cell><Data ss:Type="String">242075_at</Data><NamedCell
      ss:Name="_FilterDatabase"/></Cell>
    <Cell ss:StyleID="s62"><Data ss:Type="Number">2.33E-24</Data><NamedCell
      ss:Name="_FilterDatabase"/></Cell>
    <Cell ss:StyleID="s62"><Data ss:Type="Number">3.3400000000000003E-27</Data><NamedCell
      ss:Name="_FilterDatabase"/></Cell>
    <Cell><Data ss:Type="Number">-18.144836000000002</Data><NamedCell
      ss:Name="_FilterDatabase"/></Cell>
    <Cell><Data ss:Type="Number">51.580749099999998</Data><NamedCell
      ss:Name="_FilterDatabase"/></Cell>
    <Cell><Data ss:Type="Number">-2.5456083</Data><NamedCell
      ss:Name="_FilterDatabase"/></Cell>
   </Row>
   <Row ss:AutoFitHeight="0">
    <Cell><Data ss:Type="String">1558965_at</Data><NamedCell
      ss:Name="_FilterDatabase"/></Cell>
    <Cell ss:StyleID="s62"><Data ss:Type="Number">2.3599999999999999E-24</Data><NamedCell
      ss:Name="_FilterDatabase"/></Cell>
    <Cell ss:StyleID="s62"><Data ss:Type="Number">3.4200000000000002E-27</Data><NamedCell
      ss:Name="_FilterDatabase"/></Cell>
    <Cell><Data ss:Type="Number">-18.136796</Data><NamedCell
      ss:Name="_FilterDatabase"/></Cell>
    <Cell><Data ss:Type="Number">51.556904000000003</Data><NamedCell
      ss:Name="_FilterDatabase"/></Cell>
    <Cell><Data ss:Type="Number">-2.3291037000000001</Data><NamedCell
      ss:Name="_FilterDatabase"/></Cell>
    <Cell><Data ss:Type="String">PHF21A</Data><NamedCell ss:Name="_FilterDatabase"/></Cell>
    <Cell><Data ss:Type="String">PHD finger protein 21A</Data><NamedCell
      ss:Name="_FilterDatabase"/></Cell>
   </Row>
   <Row ss:AutoFitHeight="0">
    <Cell><Data ss:Type="String">1558075_at</Data><NamedCell
      ss:Name="_FilterDatabase"/></Cell>
    <Cell ss:StyleID="s62"><Data ss:Type="Number">2.4400000000000001E-24</Data><NamedCell
      ss:Name="_FilterDatabase"/></Cell>
    <Cell ss:StyleID="s62"><Data ss:Type="Number">3.5800000000000001E-27</Data><NamedCell
      ss:Name="_FilterDatabase"/></Cell>
    <Cell><Data ss:Type="Number">-18.121727</Data><NamedCell
      ss:Name="_FilterDatabase"/></Cell>
    <Cell><Data ss:Type="Number">51.512192300000002</Data><NamedCell
      ss:Name="_FilterDatabase"/></Cell>
    <Cell><Data ss:Type="Number">-3.0041787000000002</Data><NamedCell
      ss:Name="_FilterDatabase"/></Cell>
   </Row>
   <Row ss:AutoFitHeight="0">
    <Cell><Data ss:Type="String">233792_at</Data><NamedCell
      ss:Name="_FilterDatabase"/></Cell>
    <Cell ss:StyleID="s62"><Data ss:Type="Number">2.73E-24</Data><NamedCell
      ss:Name="_FilterDatabase"/></Cell>
    <Cell ss:StyleID="s62"><Data ss:Type="Number">4.0900000000000003E-27</Data><NamedCell
      ss:Name="_FilterDatabase"/></Cell>
    <Cell><Data ss:Type="Number">-18.078333000000001</Data><NamedCell
      ss:Name="_FilterDatabase"/></Cell>
    <Cell><Data ss:Type="Number">51.383287600000003</Data><NamedCell
      ss:Name="_FilterDatabase"/></Cell>
    <Cell><Data ss:Type="Number">-2.3500703999999999</Data><NamedCell
      ss:Name="_FilterDatabase"/></Cell>
   </Row>
   <Row ss:AutoFitHeight="0">
    <Cell><Data ss:Type="String">1555728_a_at</Data><NamedCell
      ss:Name="_FilterDatabase"/></Cell>
    <Cell ss:StyleID="s62"><Data ss:Type="Number">2.73E-24</Data><NamedCell
      ss:Name="_FilterDatabase"/></Cell>
    <Cell ss:StyleID="s62"><Data ss:Type="Number">4.1100000000000001E-27</Data><NamedCell
      ss:Name="_FilterDatabase"/></Cell>
    <Cell><Data ss:Type="Number">-18.075983999999998</Data><NamedCell
      ss:Name="_FilterDatabase"/></Cell>
    <Cell><Data ss:Type="Number">51.376301099999999</Data><NamedCell
      ss:Name="_FilterDatabase"/></Cell>
    <Cell><Data ss:Type="Number">-3.9786196999999999</Data><NamedCell
      ss:Name="_FilterDatabase"/></Cell>
    <Cell><Data ss:Type="String">MS4A4A</Data><NamedCell ss:Name="_FilterDatabase"/></Cell>
    <Cell><Data ss:Type="String">membrane spanning 4-domains A4A</Data><NamedCell
      ss:Name="_FilterDatabase"/></Cell>
   </Row>
   <Row ss:AutoFitHeight="0">
    <Cell><Data ss:Type="String">211424_x_at</Data><NamedCell
      ss:Name="_FilterDatabase"/></Cell>
    <Cell ss:StyleID="s62"><Data ss:Type="Number">4.6200000000000001E-24</Data><NamedCell
      ss:Name="_FilterDatabase"/></Cell>
    <Cell ss:StyleID="s62"><Data ss:Type="Number">7.0500000000000001E-27</Data><NamedCell
      ss:Name="_FilterDatabase"/></Cell>
    <Cell><Data ss:Type="Number">-17.898478999999998</Data><NamedCell
      ss:Name="_FilterDatabase"/></Cell>
    <Cell><Data ss:Type="Number">50.846653099999997</Data><NamedCell
      ss:Name="_FilterDatabase"/></Cell>
    <Cell><Data ss:Type="Number">-3.6571823000000001</Data><NamedCell
      ss:Name="_FilterDatabase"/></Cell>
    <Cell><Data ss:Type="String">METTL7A</Data><NamedCell ss:Name="_FilterDatabase"/></Cell>
    <Cell><Data ss:Type="String">methyltransferase like 7A</Data><NamedCell
      ss:Name="_FilterDatabase"/></Cell>
   </Row>
   <Row ss:AutoFitHeight="0">
    <Cell><Data ss:Type="String">236511_at</Data><NamedCell
      ss:Name="_FilterDatabase"/></Cell>
    <Cell ss:StyleID="s62"><Data ss:Type="Number">5.1400000000000001E-24</Data><NamedCell
      ss:Name="_FilterDatabase"/></Cell>
    <Cell ss:StyleID="s62"><Data ss:Type="Number">7.9299999999999999E-27</Data><NamedCell
      ss:Name="_FilterDatabase"/></Cell>
    <Cell><Data ss:Type="Number">-17.859524</Data><NamedCell
      ss:Name="_FilterDatabase"/></Cell>
    <Cell><Data ss:Type="Number">50.729920200000002</Data><NamedCell
      ss:Name="_FilterDatabase"/></Cell>
    <Cell><Data ss:Type="Number">-2.3925759000000002</Data><NamedCell
      ss:Name="_FilterDatabase"/></Cell>
   </Row>
   <Row ss:AutoFitHeight="0" ss:Hidden="1">
    <Cell><Data ss:Type="String">1557419_a_at</Data><NamedCell
      ss:Name="_FilterDatabase"/></Cell>
    <Cell ss:StyleID="s62"><Data ss:Type="Number">1.0599999999999999E-23</Data><NamedCell
      ss:Name="_FilterDatabase"/></Cell>
    <Cell ss:StyleID="s62"><Data ss:Type="Number">1.6599999999999999E-26</Data><NamedCell
      ss:Name="_FilterDatabase"/></Cell>
    <Cell><Data ss:Type="Number">-17.618592</Data><NamedCell
      ss:Name="_FilterDatabase"/></Cell>
    <Cell><Data ss:Type="Number">50.003939699999997</Data><NamedCell
      ss:Name="_FilterDatabase"/></Cell>
    <Cell><Data ss:Type="Number">-1.9751093</Data><NamedCell
      ss:Name="_FilterDatabase"/></Cell>
    <Cell><Data ss:Type="String">ACSL4</Data><NamedCell ss:Name="_FilterDatabase"/></Cell>
    <Cell><Data ss:Type="String">acyl-CoA synthetase long-chain family member 4</Data><NamedCell
      ss:Name="_FilterDatabase"/></Cell>
   </Row>
   <Row ss:AutoFitHeight="0">
    <Cell><Data ss:Type="String">236141_at</Data><NamedCell
      ss:Name="_FilterDatabase"/></Cell>
    <Cell ss:StyleID="s62"><Data ss:Type="Number">1.08E-23</Data><NamedCell
      ss:Name="_FilterDatabase"/></Cell>
    <Cell ss:StyleID="s62"><Data ss:Type="Number">1.7000000000000001E-26</Data><NamedCell
      ss:Name="_FilterDatabase"/></Cell>
    <Cell><Data ss:Type="Number">-17.609473000000001</Data><NamedCell
      ss:Name="_FilterDatabase"/></Cell>
    <Cell><Data ss:Type="Number">49.976324300000002</Data><NamedCell
      ss:Name="_FilterDatabase"/></Cell>
    <Cell><Data ss:Type="Number">-4.2153273999999996</Data><NamedCell
      ss:Name="_FilterDatabase"/></Cell>
    <Cell><Data ss:Type="String">HAND2-AS1</Data><NamedCell
      ss:Name="_FilterDatabase"/></Cell>
    <Cell><Data ss:Type="String">HAND2 antisense RNA 1 (head to head)</Data><NamedCell
      ss:Name="_FilterDatabase"/></Cell>
   </Row>
   <Row ss:AutoFitHeight="0" ss:Hidden="1">
    <Cell><Data ss:Type="String">213252_at</Data><NamedCell
      ss:Name="_FilterDatabase"/></Cell>
    <Cell ss:StyleID="s62"><Data ss:Type="Number">1.2E-23</Data><NamedCell
      ss:Name="_FilterDatabase"/></Cell>
    <Cell ss:StyleID="s62"><Data ss:Type="Number">1.92E-26</Data><NamedCell
      ss:Name="_FilterDatabase"/></Cell>
    <Cell><Data ss:Type="Number">-17.570772999999999</Data><NamedCell
      ss:Name="_FilterDatabase"/></Cell>
    <Cell><Data ss:Type="Number">49.859027400000002</Data><NamedCell
      ss:Name="_FilterDatabase"/></Cell>
    <Cell><Data ss:Type="Number">-1.8682325</Data><NamedCell
      ss:Name="_FilterDatabase"/></Cell>
    <Cell><Data ss:Type="String">SH3PXD2A</Data><NamedCell
      ss:Name="_FilterDatabase"/></Cell>
    <Cell><Data ss:Type="String">SH3 and PX domains 2A</Data><NamedCell
      ss:Name="_FilterDatabase"/></Cell>
   </Row>
   <Row ss:AutoFitHeight="0">
    <Cell><Data ss:Type="String">211696_x_at</Data><NamedCell
      ss:Name="_FilterDatabase"/></Cell>
    <Cell ss:StyleID="s62"><Data ss:Type="Number">1.76E-23</Data><NamedCell
      ss:Name="_FilterDatabase"/></Cell>
    <Cell ss:StyleID="s62"><Data ss:Type="Number">2.84E-26</Data><NamedCell
      ss:Name="_FilterDatabase"/></Cell>
    <Cell><Data ss:Type="Number">-17.443615999999999</Data><NamedCell
      ss:Name="_FilterDatabase"/></Cell>
    <Cell><Data ss:Type="Number">49.472349899999998</Data><NamedCell
      ss:Name="_FilterDatabase"/></Cell>
    <Cell><Data ss:Type="Number">-4.6708375999999996</Data><NamedCell
      ss:Name="_FilterDatabase"/></Cell>
    <Cell><Data ss:Type="String">HBB</Data><NamedCell ss:Name="_FilterDatabase"/></Cell>
    <Cell><Data ss:Type="String">hemoglobin subunit beta</Data><NamedCell
      ss:Name="_FilterDatabase"/></Cell>
   </Row>
   <Row ss:AutoFitHeight="0">
    <Cell><Data ss:Type="String">214712_at</Data><NamedCell
      ss:Name="_FilterDatabase"/></Cell>
    <Cell ss:StyleID="s62"><Data ss:Type="Number">1.9899999999999999E-23</Data><NamedCell
      ss:Name="_FilterDatabase"/></Cell>
    <Cell ss:StyleID="s62"><Data ss:Type="Number">3.26E-26</Data><NamedCell
      ss:Name="_FilterDatabase"/></Cell>
    <Cell><Data ss:Type="Number">-17.399692000000002</Data><NamedCell
      ss:Name="_FilterDatabase"/></Cell>
    <Cell><Data ss:Type="Number">49.338329899999998</Data><NamedCell
      ss:Name="_FilterDatabase"/></Cell>
    <Cell><Data ss:Type="Number">-2.4157090999999999</Data><NamedCell
      ss:Name="_FilterDatabase"/></Cell>
    <Cell><Data ss:Type="String">SNX29P2</Data><NamedCell ss:Name="_FilterDatabase"/></Cell>
    <Cell><Data ss:Type="String">sorting nexin 29 pseudogene 2</Data><NamedCell
      ss:Name="_FilterDatabase"/></Cell>
   </Row>
   <Row ss:AutoFitHeight="0" ss:Hidden="1">
    <Cell><Data ss:Type="String">211892_s_at</Data><NamedCell
      ss:Name="_FilterDatabase"/></Cell>
    <Cell ss:StyleID="s62"><Data ss:Type="Number">2.28E-23</Data><NamedCell
      ss:Name="_FilterDatabase"/></Cell>
    <Cell ss:StyleID="s62"><Data ss:Type="Number">3.7700000000000002E-26</Data><NamedCell
      ss:Name="_FilterDatabase"/></Cell>
    <Cell><Data ss:Type="Number">-17.352217</Data><NamedCell
      ss:Name="_FilterDatabase"/></Cell>
    <Cell><Data ss:Type="Number">49.1932112</Data><NamedCell
      ss:Name="_FilterDatabase"/></Cell>
    <Cell><Data ss:Type="Number">-1.9727192</Data><NamedCell
      ss:Name="_FilterDatabase"/></Cell>
    <Cell><Data ss:Type="String">PTGIS</Data><NamedCell ss:Name="_FilterDatabase"/></Cell>
    <Cell><Data ss:Type="String">prostaglandin I2 (prostacyclin) synthase</Data><NamedCell
      ss:Name="_FilterDatabase"/></Cell>
   </Row>
   <Row ss:AutoFitHeight="0">
    <Cell><Data ss:Type="String">233104_at</Data><NamedCell
      ss:Name="_FilterDatabase"/></Cell>
    <Cell ss:StyleID="s62"><Data ss:Type="Number">2.28E-23</Data><NamedCell
      ss:Name="_FilterDatabase"/></Cell>
    <Cell ss:StyleID="s62"><Data ss:Type="Number">3.8100000000000001E-26</Data><NamedCell
      ss:Name="_FilterDatabase"/></Cell>
    <Cell><Data ss:Type="Number">-17.348769999999998</Data><NamedCell
      ss:Name="_FilterDatabase"/></Cell>
    <Cell><Data ss:Type="Number">49.182664099999997</Data><NamedCell
      ss:Name="_FilterDatabase"/></Cell>
    <Cell><Data ss:Type="Number">-2.6653004</Data><NamedCell
      ss:Name="_FilterDatabase"/></Cell>
    <Cell><Data ss:Type="String">PABPC1L</Data><NamedCell ss:Name="_FilterDatabase"/></Cell>
    <Cell><Data ss:Type="String">poly(A) binding protein cytoplasmic 1 like</Data><NamedCell
      ss:Name="_FilterDatabase"/></Cell>
   </Row>
   <Row ss:AutoFitHeight="0" ss:Hidden="1">
    <Cell><Data ss:Type="String">1555263_at</Data><NamedCell
      ss:Name="_FilterDatabase"/></Cell>
    <Cell ss:StyleID="s62"><Data ss:Type="Number">2.5600000000000001E-23</Data><NamedCell
      ss:Name="_FilterDatabase"/></Cell>
    <Cell ss:StyleID="s62"><Data ss:Type="Number">4.3399999999999998E-26</Data><NamedCell
      ss:Name="_FilterDatabase"/></Cell>
    <Cell><Data ss:Type="Number">17.307262000000001</Data><NamedCell
      ss:Name="_FilterDatabase"/></Cell>
    <Cell><Data ss:Type="Number">49.055545000000002</Data><NamedCell
      ss:Name="_FilterDatabase"/></Cell>
    <Cell><Data ss:Type="Number">2.2913350000000001</Data><NamedCell
      ss:Name="_FilterDatabase"/></Cell>
   </Row>
   <Row ss:AutoFitHeight="0">
    <Cell><Data ss:Type="String">244457_at</Data><NamedCell
      ss:Name="_FilterDatabase"/></Cell>
    <Cell ss:StyleID="s62"><Data ss:Type="Number">2.5600000000000001E-23</Data><NamedCell
      ss:Name="_FilterDatabase"/></Cell>
    <Cell ss:StyleID="s62"><Data ss:Type="Number">4.3700000000000003E-26</Data><NamedCell
      ss:Name="_FilterDatabase"/></Cell>
    <Cell><Data ss:Type="Number">-17.304534</Data><NamedCell
      ss:Name="_FilterDatabase"/></Cell>
    <Cell><Data ss:Type="Number">49.047184000000001</Data><NamedCell
      ss:Name="_FilterDatabase"/></Cell>
    <Cell><Data ss:Type="Number">-2.9631349999999999</Data><NamedCell
      ss:Name="_FilterDatabase"/></Cell>
   </Row>
   <Row ss:AutoFitHeight="0">
    <Cell><Data ss:Type="String">237834_at</Data><NamedCell
      ss:Name="_FilterDatabase"/></Cell>
    <Cell ss:StyleID="s62"><Data ss:Type="Number">3.1899999999999997E-23</Data><NamedCell
      ss:Name="_FilterDatabase"/></Cell>
    <Cell ss:StyleID="s62"><Data ss:Type="Number">5.5100000000000005E-26</Data><NamedCell
      ss:Name="_FilterDatabase"/></Cell>
    <Cell><Data ss:Type="Number">-17.230015000000002</Data><NamedCell
      ss:Name="_FilterDatabase"/></Cell>
    <Cell><Data ss:Type="Number">48.818416900000003</Data><NamedCell
      ss:Name="_FilterDatabase"/></Cell>
    <Cell><Data ss:Type="Number">-2.7626100999999998</Data><NamedCell
      ss:Name="_FilterDatabase"/></Cell>
    <Cell><Data ss:Type="String">SNCAIP</Data><NamedCell ss:Name="_FilterDatabase"/></Cell>
    <Cell><Data ss:Type="String">synuclein alpha interacting protein</Data><NamedCell
      ss:Name="_FilterDatabase"/></Cell>
   </Row>
   <Row ss:AutoFitHeight="0">
    <Cell><Data ss:Type="String">243537_at</Data><NamedCell
      ss:Name="_FilterDatabase"/></Cell>
    <Cell ss:StyleID="s62"><Data ss:Type="Number">3.5899999999999998E-23</Data><NamedCell
      ss:Name="_FilterDatabase"/></Cell>
    <Cell ss:StyleID="s62"><Data ss:Type="Number">6.2699999999999995E-26</Data><NamedCell
      ss:Name="_FilterDatabase"/></Cell>
    <Cell><Data ss:Type="Number">-17.188791999999999</Data><NamedCell
      ss:Name="_FilterDatabase"/></Cell>
    <Cell><Data ss:Type="Number">48.691576699999999</Data><NamedCell
      ss:Name="_FilterDatabase"/></Cell>
    <Cell><Data ss:Type="Number">-2.5818154999999998</Data><NamedCell
      ss:Name="_FilterDatabase"/></Cell>
   </Row>
   <Row ss:AutoFitHeight="0">
    <Cell><Data ss:Type="String">218730_s_at</Data><NamedCell
      ss:Name="_FilterDatabase"/></Cell>
    <Cell ss:StyleID="s62"><Data ss:Type="Number">3.8200000000000002E-23</Data><NamedCell
      ss:Name="_FilterDatabase"/></Cell>
    <Cell ss:StyleID="s62"><Data ss:Type="Number">6.7400000000000004E-26</Data><NamedCell
      ss:Name="_FilterDatabase"/></Cell>
    <Cell><Data ss:Type="Number">-17.165697000000002</Data><NamedCell
      ss:Name="_FilterDatabase"/></Cell>
    <Cell><Data ss:Type="Number">48.620426799999997</Data><NamedCell
      ss:Name="_FilterDatabase"/></Cell>
    <Cell><Data ss:Type="Number">-4.6253584999999999</Data><NamedCell
      ss:Name="_FilterDatabase"/></Cell>
    <Cell><Data ss:Type="String">OGN</Data><NamedCell ss:Name="_FilterDatabase"/></Cell>
    <Cell><Data ss:Type="String">osteoglycin</Data><NamedCell
      ss:Name="_FilterDatabase"/></Cell>
   </Row>
   <Row ss:AutoFitHeight="0">
    <Cell><Data ss:Type="String">243798_at</Data><NamedCell
      ss:Name="_FilterDatabase"/></Cell>
    <Cell ss:StyleID="s62"><Data ss:Type="Number">4.0199999999999999E-23</Data><NamedCell
      ss:Name="_FilterDatabase"/></Cell>
    <Cell ss:StyleID="s62"><Data ss:Type="Number">7.1700000000000004E-26</Data><NamedCell
      ss:Name="_FilterDatabase"/></Cell>
    <Cell><Data ss:Type="Number">-17.145821000000002</Data><NamedCell
      ss:Name="_FilterDatabase"/></Cell>
    <Cell><Data ss:Type="Number">48.559139299999998</Data><NamedCell
      ss:Name="_FilterDatabase"/></Cell>
    <Cell><Data ss:Type="Number">-2.0605335999999999</Data><NamedCell
      ss:Name="_FilterDatabase"/></Cell>
   </Row>
   <Row ss:AutoFitHeight="0">
    <Cell><Data ss:Type="String">229457_at</Data><NamedCell
      ss:Name="_FilterDatabase"/></Cell>
    <Cell ss:StyleID="s62"><Data ss:Type="Number">4.17E-23</Data><NamedCell
      ss:Name="_FilterDatabase"/></Cell>
    <Cell ss:StyleID="s62"><Data ss:Type="Number">7.5500000000000004E-26</Data><NamedCell
      ss:Name="_FilterDatabase"/></Cell>
    <Cell><Data ss:Type="Number">-17.129363000000001</Data><NamedCell
      ss:Name="_FilterDatabase"/></Cell>
    <Cell><Data ss:Type="Number">48.508355799999997</Data><NamedCell
      ss:Name="_FilterDatabase"/></Cell>
    <Cell><Data ss:Type="Number">-2.8783177000000002</Data><NamedCell
      ss:Name="_FilterDatabase"/></Cell>
    <Cell><Data ss:Type="String">ANKHD1</Data><NamedCell ss:Name="_FilterDatabase"/></Cell>
    <Cell><Data ss:Type="String">ankyrin repeat and KH domain containing 1</Data><NamedCell
      ss:Name="_FilterDatabase"/></Cell>
   </Row>
   <Row ss:AutoFitHeight="0" ss:Hidden="1">
    <Cell><Data ss:Type="String">201957_at</Data><NamedCell
      ss:Name="_FilterDatabase"/></Cell>
    <Cell ss:StyleID="s62"><Data ss:Type="Number">4.17E-23</Data><NamedCell
      ss:Name="_FilterDatabase"/></Cell>
    <Cell ss:StyleID="s62"><Data ss:Type="Number">7.5800000000000003E-26</Data><NamedCell
      ss:Name="_FilterDatabase"/></Cell>
    <Cell><Data ss:Type="Number">-17.127962</Data><NamedCell
      ss:Name="_FilterDatabase"/></Cell>
    <Cell><Data ss:Type="Number">48.504030299999997</Data><NamedCell
      ss:Name="_FilterDatabase"/></Cell>
    <Cell><Data ss:Type="Number">-1.9714107999999999</Data><NamedCell
      ss:Name="_FilterDatabase"/></Cell>
    <Cell><Data ss:Type="String">PPP1R12B</Data><NamedCell
      ss:Name="_FilterDatabase"/></Cell>
    <Cell><Data ss:Type="String">protein phosphatase 1 regulatory subunit 12B</Data><NamedCell
      ss:Name="_FilterDatabase"/></Cell>
   </Row>
   <Row ss:AutoFitHeight="0">
    <Cell><Data ss:Type="String">205100_at</Data><NamedCell
      ss:Name="_FilterDatabase"/></Cell>
    <Cell ss:StyleID="s62"><Data ss:Type="Number">4.94E-23</Data><NamedCell
      ss:Name="_FilterDatabase"/></Cell>
    <Cell ss:StyleID="s62"><Data ss:Type="Number">9.0699999999999996E-26</Data><NamedCell
      ss:Name="_FilterDatabase"/></Cell>
    <Cell><Data ss:Type="Number">-17.070751000000001</Data><NamedCell
      ss:Name="_FilterDatabase"/></Cell>
    <Cell><Data ss:Type="Number">48.3272294</Data><NamedCell
      ss:Name="_FilterDatabase"/></Cell>
    <Cell><Data ss:Type="Number">-3.0527749000000002</Data><NamedCell
      ss:Name="_FilterDatabase"/></Cell>
    <Cell><Data ss:Type="String">GFPT2</Data><NamedCell ss:Name="_FilterDatabase"/></Cell>
    <Cell><Data ss:Type="String">glutamine-fructose-6-phosphate transaminase 2</Data><NamedCell
      ss:Name="_FilterDatabase"/></Cell>
   </Row>
   <Row ss:AutoFitHeight="0">
    <Cell><Data ss:Type="String">223529_at</Data><NamedCell
      ss:Name="_FilterDatabase"/></Cell>
    <Cell ss:StyleID="s62"><Data ss:Type="Number">5.0399999999999998E-23</Data><NamedCell
      ss:Name="_FilterDatabase"/></Cell>
    <Cell ss:StyleID="s62"><Data ss:Type="Number">9.3499999999999999E-26</Data><NamedCell
      ss:Name="_FilterDatabase"/></Cell>
    <Cell><Data ss:Type="Number">-17.061247000000002</Data><NamedCell
      ss:Name="_FilterDatabase"/></Cell>
    <Cell><Data ss:Type="Number">48.297821800000001</Data><NamedCell
      ss:Name="_FilterDatabase"/></Cell>
    <Cell><Data ss:Type="Number">-3.3381129999999999</Data><NamedCell
      ss:Name="_FilterDatabase"/></Cell>
    <Cell><Data ss:Type="String">SYT4</Data><NamedCell ss:Name="_FilterDatabase"/></Cell>
    <Cell><Data ss:Type="String">synaptotagmin 4</Data><NamedCell
      ss:Name="_FilterDatabase"/></Cell>
   </Row>
   <Row ss:AutoFitHeight="0">
    <Cell><Data ss:Type="String">241816_at</Data><NamedCell
      ss:Name="_FilterDatabase"/></Cell>
    <Cell ss:StyleID="s62"><Data ss:Type="Number">5.6300000000000001E-23</Data><NamedCell
      ss:Name="_FilterDatabase"/></Cell>
    <Cell ss:StyleID="s62"><Data ss:Type="Number">1.06E-25</Data><NamedCell
      ss:Name="_FilterDatabase"/></Cell>
    <Cell><Data ss:Type="Number">-17.020522</Data><NamedCell
      ss:Name="_FilterDatabase"/></Cell>
    <Cell><Data ss:Type="Number">48.171674899999999</Data><NamedCell
      ss:Name="_FilterDatabase"/></Cell>
    <Cell><Data ss:Type="Number">-2.5285134999999999</Data><NamedCell
      ss:Name="_FilterDatabase"/></Cell>
   </Row>
   <Row ss:AutoFitHeight="0">
    <Cell><Data ss:Type="String">236130_at</Data><NamedCell
      ss:Name="_FilterDatabase"/></Cell>
    <Cell ss:StyleID="s62"><Data ss:Type="Number">5.6300000000000001E-23</Data><NamedCell
      ss:Name="_FilterDatabase"/></Cell>
    <Cell ss:StyleID="s62"><Data ss:Type="Number">1.07E-25</Data><NamedCell
      ss:Name="_FilterDatabase"/></Cell>
    <Cell><Data ss:Type="Number">-17.017589000000001</Data><NamedCell
      ss:Name="_FilterDatabase"/></Cell>
    <Cell><Data ss:Type="Number">48.162583900000001</Data><NamedCell
      ss:Name="_FilterDatabase"/></Cell>
    <Cell><Data ss:Type="Number">-2.9673764999999999</Data><NamedCell
      ss:Name="_FilterDatabase"/></Cell>
    <Cell><Data ss:Type="String">SNORA37</Data><NamedCell ss:Name="_FilterDatabase"/></Cell>
    <Cell><Data ss:Type="String">small nucleolar RNA, H/ACA box 37</Data><NamedCell
      ss:Name="_FilterDatabase"/></Cell>
   </Row>
   <Row ss:AutoFitHeight="0">
    <Cell><Data ss:Type="String">65718_at</Data><NamedCell
      ss:Name="_FilterDatabase"/></Cell>
    <Cell ss:StyleID="s62"><Data ss:Type="Number">5.6300000000000001E-23</Data><NamedCell
      ss:Name="_FilterDatabase"/></Cell>
    <Cell ss:StyleID="s62"><Data ss:Type="Number">1.0799999999999999E-25</Data><NamedCell
      ss:Name="_FilterDatabase"/></Cell>
    <Cell><Data ss:Type="Number">-17.016677999999999</Data><NamedCell
      ss:Name="_FilterDatabase"/></Cell>
    <Cell><Data ss:Type="Number">48.159757300000003</Data><NamedCell
      ss:Name="_FilterDatabase"/></Cell>
    <Cell><Data ss:Type="Number">-3.0089769</Data><NamedCell
      ss:Name="_FilterDatabase"/></Cell>
    <Cell><Data ss:Type="String">ADGRA2</Data><NamedCell ss:Name="_FilterDatabase"/></Cell>
    <Cell><Data ss:Type="String">adhesion G protein-coupled receptor A2</Data><NamedCell
      ss:Name="_FilterDatabase"/></Cell>
   </Row>
   <Row ss:AutoFitHeight="0" ss:Hidden="1">
    <Cell><Data ss:Type="String">224473_x_at</Data><NamedCell
      ss:Name="_FilterDatabase"/></Cell>
    <Cell ss:StyleID="s62"><Data ss:Type="Number">8.6899999999999999E-23</Data><NamedCell
      ss:Name="_FilterDatabase"/></Cell>
    <Cell ss:StyleID="s62"><Data ss:Type="Number">1.6800000000000001E-25</Data><NamedCell
      ss:Name="_FilterDatabase"/></Cell>
    <Cell><Data ss:Type="Number">16.875508</Data><NamedCell
      ss:Name="_FilterDatabase"/></Cell>
    <Cell><Data ss:Type="Number">47.720846299999998</Data><NamedCell
      ss:Name="_FilterDatabase"/></Cell>
    <Cell><Data ss:Type="Number">3.2656806999999999</Data><NamedCell
      ss:Name="_FilterDatabase"/></Cell>
    <Cell><Data ss:Type="String">LZTS2</Data><NamedCell ss:Name="_FilterDatabase"/></Cell>
    <Cell><Data ss:Type="String">leucine zipper tumor suppressor 2</Data><NamedCell
      ss:Name="_FilterDatabase"/></Cell>
   </Row>
   <Row ss:AutoFitHeight="0">
    <Cell><Data ss:Type="String">211329_x_at</Data><NamedCell
      ss:Name="_FilterDatabase"/></Cell>
    <Cell ss:StyleID="s62"><Data ss:Type="Number">9.2000000000000004E-23</Data><NamedCell
      ss:Name="_FilterDatabase"/></Cell>
    <Cell ss:StyleID="s62"><Data ss:Type="Number">1.79E-25</Data><NamedCell
      ss:Name="_FilterDatabase"/></Cell>
    <Cell><Data ss:Type="Number">-16.854489000000001</Data><NamedCell
      ss:Name="_FilterDatabase"/></Cell>
    <Cell><Data ss:Type="Number">47.655284299999998</Data><NamedCell
      ss:Name="_FilterDatabase"/></Cell>
    <Cell><Data ss:Type="Number">-2.5339073999999999</Data><NamedCell
      ss:Name="_FilterDatabase"/></Cell>
    <Cell><Data ss:Type="String">HFE</Data><NamedCell ss:Name="_FilterDatabase"/></Cell>
    <Cell><Data ss:Type="String">hemochromatosis</Data><NamedCell
      ss:Name="_FilterDatabase"/></Cell>
   </Row>
   <Row ss:AutoFitHeight="0" ss:Hidden="1">
    <Cell><Data ss:Type="String">225794_s_at</Data><NamedCell
      ss:Name="_FilterDatabase"/></Cell>
    <Cell ss:StyleID="s62"><Data ss:Type="Number">1.0299999999999999E-22</Data><NamedCell
      ss:Name="_FilterDatabase"/></Cell>
    <Cell ss:StyleID="s62"><Data ss:Type="Number">2.03E-25</Data><NamedCell
      ss:Name="_FilterDatabase"/></Cell>
    <Cell><Data ss:Type="Number">16.81465</Data><NamedCell
      ss:Name="_FilterDatabase"/></Cell>
    <Cell><Data ss:Type="Number">47.530874300000001</Data><NamedCell
      ss:Name="_FilterDatabase"/></Cell>
    <Cell><Data ss:Type="Number">2.2114175</Data><NamedCell
      ss:Name="_FilterDatabase"/></Cell>
    <Cell><Data ss:Type="String">SMDT1</Data><NamedCell ss:Name="_FilterDatabase"/></Cell>
    <Cell><Data ss:Type="String">single-pass membrane protein with aspartate rich tail 1</Data><NamedCell
      ss:Name="_FilterDatabase"/></Cell>
   </Row>
   <Row ss:AutoFitHeight="0">
    <Cell><Data ss:Type="String">1553148_a_at</Data><NamedCell
      ss:Name="_FilterDatabase"/></Cell>
    <Cell ss:StyleID="s62"><Data ss:Type="Number">1.05E-22</Data><NamedCell
      ss:Name="_FilterDatabase"/></Cell>
    <Cell ss:StyleID="s62"><Data ss:Type="Number">2.0900000000000001E-25</Data><NamedCell
      ss:Name="_FilterDatabase"/></Cell>
    <Cell><Data ss:Type="Number">-16.806377000000001</Data><NamedCell
      ss:Name="_FilterDatabase"/></Cell>
    <Cell><Data ss:Type="Number">47.505014600000003</Data><NamedCell
      ss:Name="_FilterDatabase"/></Cell>
    <Cell><Data ss:Type="Number">-2.6180696999999999</Data><NamedCell
      ss:Name="_FilterDatabase"/></Cell>
    <Cell><Data ss:Type="String">SNX13</Data><NamedCell ss:Name="_FilterDatabase"/></Cell>
    <Cell><Data ss:Type="String">sorting nexin 13</Data><NamedCell
      ss:Name="_FilterDatabase"/></Cell>
   </Row>
   <Row ss:AutoFitHeight="0">
    <Cell><Data ss:Type="String">1556905_at</Data><NamedCell
      ss:Name="_FilterDatabase"/></Cell>
    <Cell ss:StyleID="s62"><Data ss:Type="Number">1.2099999999999999E-22</Data><NamedCell
      ss:Name="_FilterDatabase"/></Cell>
    <Cell ss:StyleID="s62"><Data ss:Type="Number">2.42E-25</Data><NamedCell
      ss:Name="_FilterDatabase"/></Cell>
    <Cell><Data ss:Type="Number">-16.760161</Data><NamedCell
      ss:Name="_FilterDatabase"/></Cell>
    <Cell><Data ss:Type="Number">47.360396100000003</Data><NamedCell
      ss:Name="_FilterDatabase"/></Cell>
    <Cell><Data ss:Type="Number">-4.4569470999999998</Data><NamedCell
      ss:Name="_FilterDatabase"/></Cell>
    <Cell><Data ss:Type="String">ZNF577</Data><NamedCell ss:Name="_FilterDatabase"/></Cell>
    <Cell><Data ss:Type="String">zinc finger protein 577</Data><NamedCell
      ss:Name="_FilterDatabase"/></Cell>
   </Row>
   <Row ss:AutoFitHeight="0">
    <Cell><Data ss:Type="String">242699_at</Data><NamedCell
      ss:Name="_FilterDatabase"/></Cell>
    <Cell ss:StyleID="s62"><Data ss:Type="Number">1.3500000000000001E-22</Data><NamedCell
      ss:Name="_FilterDatabase"/></Cell>
    <Cell ss:StyleID="s62"><Data ss:Type="Number">2.7300000000000001E-25</Data><NamedCell
      ss:Name="_FilterDatabase"/></Cell>
    <Cell><Data ss:Type="Number">-16.721496999999999</Data><NamedCell
      ss:Name="_FilterDatabase"/></Cell>
    <Cell><Data ss:Type="Number">47.239206799999998</Data><NamedCell
      ss:Name="_FilterDatabase"/></Cell>
    <Cell><Data ss:Type="Number">-2.9896175</Data><NamedCell
      ss:Name="_FilterDatabase"/></Cell>
   </Row>
   <Row ss:AutoFitHeight="0">
    <Cell><Data ss:Type="String">238050_at</Data><NamedCell
      ss:Name="_FilterDatabase"/></Cell>
    <Cell ss:StyleID="s62"><Data ss:Type="Number">1.49E-22</Data><NamedCell
      ss:Name="_FilterDatabase"/></Cell>
    <Cell ss:StyleID="s62"><Data ss:Type="Number">3.0400000000000001E-25</Data><NamedCell
      ss:Name="_FilterDatabase"/></Cell>
    <Cell><Data ss:Type="Number">-16.687528</Data><NamedCell
      ss:Name="_FilterDatabase"/></Cell>
    <Cell><Data ss:Type="Number">47.1325802</Data><NamedCell
      ss:Name="_FilterDatabase"/></Cell>
    <Cell><Data ss:Type="Number">-2.4682404999999998</Data><NamedCell
      ss:Name="_FilterDatabase"/></Cell>
    <Cell><Data ss:Type="String">ANTXR2</Data><NamedCell ss:Name="_FilterDatabase"/></Cell>
    <Cell><Data ss:Type="String">anthrax toxin receptor 2</Data><NamedCell
      ss:Name="_FilterDatabase"/></Cell>
   </Row>
   <Row ss:AutoFitHeight="0">
    <Cell><Data ss:Type="String">1559413_at</Data><NamedCell
      ss:Name="_FilterDatabase"/></Cell>
    <Cell ss:StyleID="s62"><Data ss:Type="Number">1.6400000000000001E-22</Data><NamedCell
      ss:Name="_FilterDatabase"/></Cell>
    <Cell ss:StyleID="s62"><Data ss:Type="Number">3.3700000000000001E-25</Data><NamedCell
      ss:Name="_FilterDatabase"/></Cell>
    <Cell><Data ss:Type="Number">-16.655752</Data><NamedCell
      ss:Name="_FilterDatabase"/></Cell>
    <Cell><Data ss:Type="Number">47.032708399999997</Data><NamedCell
      ss:Name="_FilterDatabase"/></Cell>
    <Cell><Data ss:Type="Number">-2.2581272999999999</Data><NamedCell
      ss:Name="_FilterDatabase"/></Cell>
    <Cell><Data ss:Type="String">TCP11L2</Data><NamedCell ss:Name="_FilterDatabase"/></Cell>
    <Cell><Data ss:Type="String">t-complex 11 like 2</Data><NamedCell
      ss:Name="_FilterDatabase"/></Cell>
   </Row>
   <Row ss:AutoFitHeight="0">
    <Cell><Data ss:Type="String">241060_x_at</Data><NamedCell
      ss:Name="_FilterDatabase"/></Cell>
    <Cell ss:StyleID="s62"><Data ss:Type="Number">1.79E-22</Data><NamedCell
      ss:Name="_FilterDatabase"/></Cell>
    <Cell ss:StyleID="s62"><Data ss:Type="Number">3.72E-25</Data><NamedCell
      ss:Name="_FilterDatabase"/></Cell>
    <Cell><Data ss:Type="Number">-16.624794000000001</Data><NamedCell
      ss:Name="_FilterDatabase"/></Cell>
    <Cell><Data ss:Type="Number">46.935286300000001</Data><NamedCell
      ss:Name="_FilterDatabase"/></Cell>
    <Cell><Data ss:Type="Number">-4.3951500000000001</Data><NamedCell
      ss:Name="_FilterDatabase"/></Cell>
   </Row>
   <Row ss:AutoFitHeight="0" ss:Hidden="1">
    <Cell><Data ss:Type="String">243814_at</Data><NamedCell
      ss:Name="_FilterDatabase"/></Cell>
    <Cell ss:StyleID="s62"><Data ss:Type="Number">2.05E-22</Data><NamedCell
      ss:Name="_FilterDatabase"/></Cell>
    <Cell ss:StyleID="s62"><Data ss:Type="Number">4.2799999999999998E-25</Data><NamedCell
      ss:Name="_FilterDatabase"/></Cell>
    <Cell><Data ss:Type="Number">16.580296000000001</Data><NamedCell
      ss:Name="_FilterDatabase"/></Cell>
    <Cell><Data ss:Type="Number">46.795049800000001</Data><NamedCell
      ss:Name="_FilterDatabase"/></Cell>
    <Cell><Data ss:Type="Number">3.4376207999999999</Data><NamedCell
      ss:Name="_FilterDatabase"/></Cell>
    <Cell><Data ss:Type="String">LOC101927377</Data><NamedCell
      ss:Name="_FilterDatabase"/></Cell>
    <Cell><Data ss:Type="String">uncharacterized LOC101927377</Data><NamedCell
      ss:Name="_FilterDatabase"/></Cell>
   </Row>
   <Row ss:AutoFitHeight="0">
    <Cell><Data ss:Type="String">215892_at</Data><NamedCell
      ss:Name="_FilterDatabase"/></Cell>
    <Cell ss:StyleID="s62"><Data ss:Type="Number">2.37E-22</Data><NamedCell
      ss:Name="_FilterDatabase"/></Cell>
    <Cell ss:StyleID="s62"><Data ss:Type="Number">4.9999999999999996E-25</Data><NamedCell
      ss:Name="_FilterDatabase"/></Cell>
    <Cell><Data ss:Type="Number">-16.532005999999999</Data><NamedCell
      ss:Name="_FilterDatabase"/></Cell>
    <Cell><Data ss:Type="Number">46.642580000000002</Data><NamedCell
      ss:Name="_FilterDatabase"/></Cell>
    <Cell><Data ss:Type="Number">-2.9150203000000001</Data><NamedCell
      ss:Name="_FilterDatabase"/></Cell>
    <Cell><Data ss:Type="String">ZNF440</Data><NamedCell ss:Name="_FilterDatabase"/></Cell>
    <Cell><Data ss:Type="String">zinc finger protein 440</Data><NamedCell
      ss:Name="_FilterDatabase"/></Cell>
   </Row>
   <Row ss:AutoFitHeight="0" ss:Hidden="1">
    <Cell><Data ss:Type="String">200708_at</Data><NamedCell
      ss:Name="_FilterDatabase"/></Cell>
    <Cell ss:StyleID="s62"><Data ss:Type="Number">2.4E-22</Data><NamedCell
      ss:Name="_FilterDatabase"/></Cell>
    <Cell ss:StyleID="s62"><Data ss:Type="Number">5.1200000000000002E-25</Data><NamedCell
      ss:Name="_FilterDatabase"/></Cell>
    <Cell><Data ss:Type="Number">16.524649</Data><NamedCell
      ss:Name="_FilterDatabase"/></Cell>
    <Cell><Data ss:Type="Number">46.6193235</Data><NamedCell
      ss:Name="_FilterDatabase"/></Cell>
    <Cell><Data ss:Type="Number">3.0159148</Data><NamedCell
      ss:Name="_FilterDatabase"/></Cell>
    <Cell><Data ss:Type="String">GOT2</Data><NamedCell ss:Name="_FilterDatabase"/></Cell>
    <Cell><Data ss:Type="String">glutamic-oxaloacetic transaminase 2</Data><NamedCell
      ss:Name="_FilterDatabase"/></Cell>
   </Row>
   <Row ss:AutoFitHeight="0">
    <Cell><Data ss:Type="String">222796_at</Data><NamedCell
      ss:Name="_FilterDatabase"/></Cell>
    <Cell ss:StyleID="s62"><Data ss:Type="Number">2.5299999999999998E-22</Data><NamedCell
      ss:Name="_FilterDatabase"/></Cell>
    <Cell ss:StyleID="s62"><Data ss:Type="Number">5.4500000000000002E-25</Data><NamedCell
      ss:Name="_FilterDatabase"/></Cell>
    <Cell><Data ss:Type="Number">-16.505234000000002</Data><NamedCell
      ss:Name="_FilterDatabase"/></Cell>
    <Cell><Data ss:Type="Number">46.557923299999999</Data><NamedCell
      ss:Name="_FilterDatabase"/></Cell>
    <Cell><Data ss:Type="Number">-3.1613885000000002</Data><NamedCell
      ss:Name="_FilterDatabase"/></Cell>
    <Cell><Data ss:Type="String">ATP5J2-PTCD1///PTCD1</Data><NamedCell
      ss:Name="_FilterDatabase"/></Cell>
    <Cell><Data ss:Type="String">ATP5J2-PTCD1 readthrough///pentatricopeptide repeat domain 1</Data><NamedCell
      ss:Name="_FilterDatabase"/></Cell>
   </Row>
   <Row ss:AutoFitHeight="0" ss:Hidden="1">
    <Cell><Data ss:Type="String">202483_s_at</Data><NamedCell
      ss:Name="_FilterDatabase"/></Cell>
    <Cell ss:StyleID="s62"><Data ss:Type="Number">2.6199999999999998E-22</Data><NamedCell
      ss:Name="_FilterDatabase"/></Cell>
    <Cell ss:StyleID="s62"><Data ss:Type="Number">5.6900000000000004E-25</Data><NamedCell
      ss:Name="_FilterDatabase"/></Cell>
    <Cell><Data ss:Type="Number">16.491720000000001</Data><NamedCell
      ss:Name="_FilterDatabase"/></Cell>
    <Cell><Data ss:Type="Number">46.5151574</Data><NamedCell
      ss:Name="_FilterDatabase"/></Cell>
    <Cell><Data ss:Type="Number">2.9992125000000001</Data><NamedCell
      ss:Name="_FilterDatabase"/></Cell>
    <Cell><Data ss:Type="String">RANBP1</Data><NamedCell ss:Name="_FilterDatabase"/></Cell>
    <Cell><Data ss:Type="String">RAN binding protein 1</Data><NamedCell
      ss:Name="_FilterDatabase"/></Cell>
   </Row>
   <Row ss:AutoFitHeight="0">
    <Cell><Data ss:Type="String">1569768_at</Data><NamedCell
      ss:Name="_FilterDatabase"/></Cell>
    <Cell ss:StyleID="s62"><Data ss:Type="Number">2.7500000000000001E-22</Data><NamedCell
      ss:Name="_FilterDatabase"/></Cell>
    <Cell ss:StyleID="s62"><Data ss:Type="Number">5.9999999999999995E-25</Data><NamedCell
      ss:Name="_FilterDatabase"/></Cell>
    <Cell><Data ss:Type="Number">-16.474886000000001</Data><NamedCell
      ss:Name="_FilterDatabase"/></Cell>
    <Cell><Data ss:Type="Number">46.461854099999996</Data><NamedCell
      ss:Name="_FilterDatabase"/></Cell>
    <Cell><Data ss:Type="Number">-3.2157045000000002</Data><NamedCell
      ss:Name="_FilterDatabase"/></Cell>
   </Row>
   <Row ss:AutoFitHeight="0">
    <Cell><Data ss:Type="String">1556658_a_at</Data><NamedCell
      ss:Name="_FilterDatabase"/></Cell>
    <Cell ss:StyleID="s62"><Data ss:Type="Number">2.9999999999999999E-22</Data><NamedCell
      ss:Name="_FilterDatabase"/></Cell>
    <Cell ss:StyleID="s62"><Data ss:Type="Number">6.6099999999999997E-25</Data><NamedCell
      ss:Name="_FilterDatabase"/></Cell>
    <Cell><Data ss:Type="Number">-16.444853999999999</Data><NamedCell
      ss:Name="_FilterDatabase"/></Cell>
    <Cell><Data ss:Type="Number">46.366672600000001</Data><NamedCell
      ss:Name="_FilterDatabase"/></Cell>
    <Cell><Data ss:Type="Number">-3.1016596999999999</Data><NamedCell
      ss:Name="_FilterDatabase"/></Cell>
   </Row>
   <Row ss:AutoFitHeight="0" ss:Hidden="1">
    <Cell><Data ss:Type="String">32836_at</Data><NamedCell
      ss:Name="_FilterDatabase"/></Cell>
    <Cell ss:StyleID="s62"><Data ss:Type="Number">3.0599999999999999E-22</Data><NamedCell
      ss:Name="_FilterDatabase"/></Cell>
    <Cell ss:StyleID="s62"><Data ss:Type="Number">6.81E-25</Data><NamedCell
      ss:Name="_FilterDatabase"/></Cell>
    <Cell><Data ss:Type="Number">16.435703</Data><NamedCell
      ss:Name="_FilterDatabase"/></Cell>
    <Cell><Data ss:Type="Number">46.337645100000003</Data><NamedCell
      ss:Name="_FilterDatabase"/></Cell>
    <Cell><Data ss:Type="Number">2.7307261999999999</Data><NamedCell
      ss:Name="_FilterDatabase"/></Cell>
    <Cell><Data ss:Type="String">AGPAT1</Data><NamedCell ss:Name="_FilterDatabase"/></Cell>
    <Cell><Data ss:Type="String">1-acylglycerol-3-phosphate O-acyltransferase 1</Data><NamedCell
      ss:Name="_FilterDatabase"/></Cell>
   </Row>
   <Row ss:AutoFitHeight="0" ss:Hidden="1">
    <Cell><Data ss:Type="String">202559_x_at</Data><NamedCell
      ss:Name="_FilterDatabase"/></Cell>
    <Cell ss:StyleID="s62"><Data ss:Type="Number">3.1000000000000001E-22</Data><NamedCell
      ss:Name="_FilterDatabase"/></Cell>
    <Cell ss:StyleID="s62"><Data ss:Type="Number">6.9399999999999996E-25</Data><NamedCell
      ss:Name="_FilterDatabase"/></Cell>
    <Cell><Data ss:Type="Number">16.429649000000001</Data><NamedCell
      ss:Name="_FilterDatabase"/></Cell>
    <Cell><Data ss:Type="Number">46.318438999999998</Data><NamedCell
      ss:Name="_FilterDatabase"/></Cell>
    <Cell><Data ss:Type="Number">2.8093195999999998</Data><NamedCell
      ss:Name="_FilterDatabase"/></Cell>
    <Cell><Data ss:Type="String">CHTOP</Data><NamedCell ss:Name="_FilterDatabase"/></Cell>
    <Cell><Data ss:Type="String">chromatin target of PRMT1</Data><NamedCell
      ss:Name="_FilterDatabase"/></Cell>
   </Row>
   <Row ss:AutoFitHeight="0">
    <Cell><Data ss:Type="String">1556339_a_at</Data><NamedCell
      ss:Name="_FilterDatabase"/></Cell>
    <Cell ss:StyleID="s62"><Data ss:Type="Number">3.1600000000000002E-22</Data><NamedCell
      ss:Name="_FilterDatabase"/></Cell>
    <Cell ss:StyleID="s62"><Data ss:Type="Number">7.14E-25</Data><NamedCell
      ss:Name="_FilterDatabase"/></Cell>
    <Cell><Data ss:Type="Number">-16.420738</Data><NamedCell
      ss:Name="_FilterDatabase"/></Cell>
    <Cell><Data ss:Type="Number">46.290157200000003</Data><NamedCell
      ss:Name="_FilterDatabase"/></Cell>
    <Cell><Data ss:Type="Number">-2.9818866000000002</Data><NamedCell
      ss:Name="_FilterDatabase"/></Cell>
   </Row>
   <Row ss:AutoFitHeight="0" ss:Hidden="1">
    <Cell><Data ss:Type="String">1557037_a_at</Data><NamedCell
      ss:Name="_FilterDatabase"/></Cell>
    <Cell ss:StyleID="s62"><Data ss:Type="Number">3.6200000000000001E-22</Data><NamedCell
      ss:Name="_FilterDatabase"/></Cell>
    <Cell ss:StyleID="s62"><Data ss:Type="Number">8.2399999999999996E-25</Data><NamedCell
      ss:Name="_FilterDatabase"/></Cell>
    <Cell><Data ss:Type="Number">16.376397000000001</Data><NamedCell
      ss:Name="_FilterDatabase"/></Cell>
    <Cell><Data ss:Type="Number">46.149281700000003</Data><NamedCell
      ss:Name="_FilterDatabase"/></Cell>
    <Cell><Data ss:Type="Number">4.4716060999999998</Data><NamedCell
      ss:Name="_FilterDatabase"/></Cell>
    <Cell><Data ss:Type="String">UBAC2-AS1</Data><NamedCell
      ss:Name="_FilterDatabase"/></Cell>
    <Cell><Data ss:Type="String">UBAC2 antisense RNA 1</Data><NamedCell
      ss:Name="_FilterDatabase"/></Cell>
   </Row>
   <Row ss:AutoFitHeight="0">
    <Cell><Data ss:Type="String">239661_at</Data><NamedCell
      ss:Name="_FilterDatabase"/></Cell>
    <Cell ss:StyleID="s62"><Data ss:Type="Number">6.3500000000000003E-22</Data><NamedCell
      ss:Name="_FilterDatabase"/></Cell>
    <Cell ss:StyleID="s62"><Data ss:Type="Number">1.4600000000000001E-24</Data><NamedCell
      ss:Name="_FilterDatabase"/></Cell>
    <Cell><Data ss:Type="Number">-16.199513</Data><NamedCell
      ss:Name="_FilterDatabase"/></Cell>
    <Cell><Data ss:Type="Number">45.584853600000002</Data><NamedCell
      ss:Name="_FilterDatabase"/></Cell>
    <Cell><Data ss:Type="Number">-2.3521527</Data><NamedCell
      ss:Name="_FilterDatabase"/></Cell>
   </Row>
   <Row ss:AutoFitHeight="0" ss:Hidden="1">
    <Cell><Data ss:Type="String">239692_at</Data><NamedCell
      ss:Name="_FilterDatabase"/></Cell>
    <Cell ss:StyleID="s62"><Data ss:Type="Number">6.5700000000000002E-22</Data><NamedCell
      ss:Name="_FilterDatabase"/></Cell>
    <Cell ss:StyleID="s62"><Data ss:Type="Number">1.5199999999999999E-24</Data><NamedCell
      ss:Name="_FilterDatabase"/></Cell>
    <Cell><Data ss:Type="Number">-16.186416999999999</Data><NamedCell
      ss:Name="_FilterDatabase"/></Cell>
    <Cell><Data ss:Type="Number">45.542905900000001</Data><NamedCell
      ss:Name="_FilterDatabase"/></Cell>
    <Cell><Data ss:Type="Number">-1.6623454</Data><NamedCell
      ss:Name="_FilterDatabase"/></Cell>
   </Row>
   <Row ss:AutoFitHeight="0">
    <Cell><Data ss:Type="String">241761_at</Data><NamedCell
      ss:Name="_FilterDatabase"/></Cell>
    <Cell ss:StyleID="s62"><Data ss:Type="Number">6.6999999999999999E-22</Data><NamedCell
      ss:Name="_FilterDatabase"/></Cell>
    <Cell ss:StyleID="s62"><Data ss:Type="Number">1.56E-24</Data><NamedCell
      ss:Name="_FilterDatabase"/></Cell>
    <Cell><Data ss:Type="Number">-16.177911000000002</Data><NamedCell
      ss:Name="_FilterDatabase"/></Cell>
    <Cell><Data ss:Type="Number">45.515652000000003</Data><NamedCell
      ss:Name="_FilterDatabase"/></Cell>
    <Cell><Data ss:Type="Number">-2.5376639000000001</Data><NamedCell
      ss:Name="_FilterDatabase"/></Cell>
   </Row>
   <Row ss:AutoFitHeight="0">
    <Cell><Data ss:Type="String">217232_x_at</Data><NamedCell
      ss:Name="_FilterDatabase"/></Cell>
    <Cell ss:StyleID="s62"><Data ss:Type="Number">7.3199999999999997E-22</Data><NamedCell
      ss:Name="_FilterDatabase"/></Cell>
    <Cell ss:StyleID="s62"><Data ss:Type="Number">1.7199999999999999E-24</Data><NamedCell
      ss:Name="_FilterDatabase"/></Cell>
    <Cell><Data ss:Type="Number">-16.148368000000001</Data><NamedCell
      ss:Name="_FilterDatabase"/></Cell>
    <Cell><Data ss:Type="Number">45.4209174</Data><NamedCell
      ss:Name="_FilterDatabase"/></Cell>
    <Cell><Data ss:Type="Number">-4.5417677999999997</Data><NamedCell
      ss:Name="_FilterDatabase"/></Cell>
    <Cell><Data ss:Type="String">HBB</Data><NamedCell ss:Name="_FilterDatabase"/></Cell>
    <Cell><Data ss:Type="String">hemoglobin subunit beta</Data><NamedCell
      ss:Name="_FilterDatabase"/></Cell>
   </Row>
   <Row ss:AutoFitHeight="0">
    <Cell><Data ss:Type="String">240053_x_at</Data><NamedCell
      ss:Name="_FilterDatabase"/></Cell>
    <Cell ss:StyleID="s62"><Data ss:Type="Number">7.3600000000000003E-22</Data><NamedCell
      ss:Name="_FilterDatabase"/></Cell>
    <Cell ss:StyleID="s62"><Data ss:Type="Number">1.7499999999999998E-24</Data><NamedCell
      ss:Name="_FilterDatabase"/></Cell>
    <Cell><Data ss:Type="Number">-16.142600999999999</Data><NamedCell
      ss:Name="_FilterDatabase"/></Cell>
    <Cell><Data ss:Type="Number">45.402408700000002</Data><NamedCell
      ss:Name="_FilterDatabase"/></Cell>
    <Cell><Data ss:Type="Number">-2.2789134999999998</Data><NamedCell
      ss:Name="_FilterDatabase"/></Cell>
    <Cell><Data ss:Type="String">PEX5L</Data><NamedCell ss:Name="_FilterDatabase"/></Cell>
    <Cell><Data ss:Type="String">peroxisomal biogenesis factor 5 like</Data><NamedCell
      ss:Name="_FilterDatabase"/></Cell>
   </Row>
   <Row ss:AutoFitHeight="0" ss:Hidden="1">
    <Cell><Data ss:Type="String">1554065_at</Data><NamedCell
      ss:Name="_FilterDatabase"/></Cell>
    <Cell ss:StyleID="s62"><Data ss:Type="Number">7.3600000000000003E-22</Data><NamedCell
      ss:Name="_FilterDatabase"/></Cell>
    <Cell ss:StyleID="s62"><Data ss:Type="Number">1.7700000000000001E-24</Data><NamedCell
      ss:Name="_FilterDatabase"/></Cell>
    <Cell><Data ss:Type="Number">-16.139778</Data><NamedCell
      ss:Name="_FilterDatabase"/></Cell>
    <Cell><Data ss:Type="Number">45.3933502</Data><NamedCell
      ss:Name="_FilterDatabase"/></Cell>
    <Cell><Data ss:Type="Number">-1.8569013999999999</Data><NamedCell
      ss:Name="_FilterDatabase"/></Cell>
    <Cell><Data ss:Type="String">MVB12B</Data><NamedCell ss:Name="_FilterDatabase"/></Cell>
    <Cell><Data ss:Type="String">multivesicular body subunit 12B</Data><NamedCell
      ss:Name="_FilterDatabase"/></Cell>
   </Row>
   <Row ss:AutoFitHeight="0" ss:Hidden="1">
    <Cell><Data ss:Type="String">202435_s_at</Data><NamedCell
      ss:Name="_FilterDatabase"/></Cell>
    <Cell ss:StyleID="s62"><Data ss:Type="Number">7.3600000000000003E-22</Data><NamedCell
      ss:Name="_FilterDatabase"/></Cell>
    <Cell ss:StyleID="s62"><Data ss:Type="Number">1.7700000000000001E-24</Data><NamedCell
      ss:Name="_FilterDatabase"/></Cell>
    <Cell><Data ss:Type="Number">16.139536</Data><NamedCell
      ss:Name="_FilterDatabase"/></Cell>
    <Cell><Data ss:Type="Number">45.392571699999998</Data><NamedCell
      ss:Name="_FilterDatabase"/></Cell>
    <Cell><Data ss:Type="Number">4.7686786999999997</Data><NamedCell
      ss:Name="_FilterDatabase"/></Cell>
    <Cell><Data ss:Type="String">CYP1B1</Data><NamedCell ss:Name="_FilterDatabase"/></Cell>
    <Cell><Data ss:Type="String">cytochrome P450 family 1 subfamily B member 1</Data><NamedCell
      ss:Name="_FilterDatabase"/></Cell>
   </Row>
   <Row ss:AutoFitHeight="0">
    <Cell><Data ss:Type="String">1559664_at</Data><NamedCell
      ss:Name="_FilterDatabase"/></Cell>
    <Cell ss:StyleID="s62"><Data ss:Type="Number">8.7800000000000009E-22</Data><NamedCell
      ss:Name="_FilterDatabase"/></Cell>
    <Cell ss:StyleID="s62"><Data ss:Type="Number">2.1299999999999998E-24</Data><NamedCell
      ss:Name="_FilterDatabase"/></Cell>
    <Cell><Data ss:Type="Number">-16.083024999999999</Data><NamedCell
      ss:Name="_FilterDatabase"/></Cell>
    <Cell><Data ss:Type="Number">45.210987600000003</Data><NamedCell
      ss:Name="_FilterDatabase"/></Cell>
    <Cell><Data ss:Type="Number">-2.3534261999999999</Data><NamedCell
      ss:Name="_FilterDatabase"/></Cell>
   </Row>
   <Row ss:AutoFitHeight="0" ss:Hidden="1">
    <Cell><Data ss:Type="String">232001_at</Data><NamedCell
      ss:Name="_FilterDatabase"/></Cell>
    <Cell ss:StyleID="s62"><Data ss:Type="Number">9.3799999999999993E-22</Data><NamedCell
      ss:Name="_FilterDatabase"/></Cell>
    <Cell ss:StyleID="s62"><Data ss:Type="Number">2.2900000000000001E-24</Data><NamedCell
      ss:Name="_FilterDatabase"/></Cell>
    <Cell><Data ss:Type="Number">16.060255000000002</Data><NamedCell
      ss:Name="_FilterDatabase"/></Cell>
    <Cell><Data ss:Type="Number">45.137708600000003</Data><NamedCell
      ss:Name="_FilterDatabase"/></Cell>
    <Cell><Data ss:Type="Number">4.4268863999999999</Data><NamedCell
      ss:Name="_FilterDatabase"/></Cell>
    <Cell><Data ss:Type="String">PRKCQ-AS1</Data><NamedCell
      ss:Name="_FilterDatabase"/></Cell>
    <Cell><Data ss:Type="String">PRKCQ antisense RNA 1</Data><NamedCell
      ss:Name="_FilterDatabase"/></Cell>
   </Row>
   <Row ss:AutoFitHeight="0">
    <Cell><Data ss:Type="String">1563012_x_at</Data><NamedCell
      ss:Name="_FilterDatabase"/></Cell>
    <Cell ss:StyleID="s62"><Data ss:Type="Number">9.4900000000000007E-22</Data><NamedCell
      ss:Name="_FilterDatabase"/></Cell>
    <Cell ss:StyleID="s62"><Data ss:Type="Number">2.34E-24</Data><NamedCell
      ss:Name="_FilterDatabase"/></Cell>
    <Cell><Data ss:Type="Number">-16.054483999999999</Data><NamedCell
      ss:Name="_FilterDatabase"/></Cell>
    <Cell><Data ss:Type="Number">45.119126799999997</Data><NamedCell
      ss:Name="_FilterDatabase"/></Cell>
    <Cell><Data ss:Type="Number">-4.0981914000000002</Data><NamedCell
      ss:Name="_FilterDatabase"/></Cell>
   </Row>
   <Row ss:AutoFitHeight="0" ss:Hidden="1">
    <Cell><Data ss:Type="String">233741_at</Data><NamedCell
      ss:Name="_FilterDatabase"/></Cell>
    <Cell ss:StyleID="s62"><Data ss:Type="Number">1.0599999999999999E-21</Data><NamedCell
      ss:Name="_FilterDatabase"/></Cell>
    <Cell ss:StyleID="s62"><Data ss:Type="Number">2.6299999999999999E-24</Data><NamedCell
      ss:Name="_FilterDatabase"/></Cell>
    <Cell><Data ss:Type="Number">16.018287000000001</Data><NamedCell
      ss:Name="_FilterDatabase"/></Cell>
    <Cell><Data ss:Type="Number">45.002474399999997</Data><NamedCell
      ss:Name="_FilterDatabase"/></Cell>
    <Cell><Data ss:Type="Number">1.5817488</Data><NamedCell
      ss:Name="_FilterDatabase"/></Cell>
    <Cell><Data ss:Type="String">FTCD</Data><NamedCell ss:Name="_FilterDatabase"/></Cell>
    <Cell><Data ss:Type="String">formimidoyltransferase cyclodeaminase</Data><NamedCell
      ss:Name="_FilterDatabase"/></Cell>
   </Row>
   <Row ss:AutoFitHeight="0">
    <Cell><Data ss:Type="String">1559993_at</Data><NamedCell
      ss:Name="_FilterDatabase"/></Cell>
    <Cell ss:StyleID="s62"><Data ss:Type="Number">1.1E-21</Data><NamedCell
      ss:Name="_FilterDatabase"/></Cell>
    <Cell ss:StyleID="s62"><Data ss:Type="Number">2.7499999999999999E-24</Data><NamedCell
      ss:Name="_FilterDatabase"/></Cell>
    <Cell><Data ss:Type="Number">-16.004576</Data><NamedCell
      ss:Name="_FilterDatabase"/></Cell>
    <Cell><Data ss:Type="Number">44.958241100000002</Data><NamedCell
      ss:Name="_FilterDatabase"/></Cell>
    <Cell><Data ss:Type="Number">-2.3750863999999998</Data><NamedCell
      ss:Name="_FilterDatabase"/></Cell>
    <Cell><Data ss:Type="String">SFXN3</Data><NamedCell ss:Name="_FilterDatabase"/></Cell>
    <Cell><Data ss:Type="String">sideroflexin 3</Data><NamedCell
      ss:Name="_FilterDatabase"/></Cell>
   </Row>
   <Row ss:AutoFitHeight="0">
    <Cell><Data ss:Type="String">222303_at</Data><NamedCell
      ss:Name="_FilterDatabase"/></Cell>
    <Cell ss:StyleID="s62"><Data ss:Type="Number">1.23E-21</Data><NamedCell
      ss:Name="_FilterDatabase"/></Cell>
    <Cell ss:StyleID="s62"><Data ss:Type="Number">3.1E-24</Data><NamedCell
      ss:Name="_FilterDatabase"/></Cell>
    <Cell><Data ss:Type="Number">-15.967760999999999</Data><NamedCell
      ss:Name="_FilterDatabase"/></Cell>
    <Cell><Data ss:Type="Number">44.839362299999998</Data><NamedCell
      ss:Name="_FilterDatabase"/></Cell>
    <Cell><Data ss:Type="Number">-2.8183658</Data><NamedCell
      ss:Name="_FilterDatabase"/></Cell>
   </Row>
   <Row ss:AutoFitHeight="0">
    <Cell><Data ss:Type="String">1569759_at</Data><NamedCell
      ss:Name="_FilterDatabase"/></Cell>
    <Cell ss:StyleID="s62"><Data ss:Type="Number">1.2499999999999999E-21</Data><NamedCell
      ss:Name="_FilterDatabase"/></Cell>
    <Cell ss:StyleID="s62"><Data ss:Type="Number">3.1599999999999999E-24</Data><NamedCell
      ss:Name="_FilterDatabase"/></Cell>
    <Cell><Data ss:Type="Number">-15.961482</Data><NamedCell
      ss:Name="_FilterDatabase"/></Cell>
    <Cell><Data ss:Type="Number">44.819071700000002</Data><NamedCell
      ss:Name="_FilterDatabase"/></Cell>
    <Cell><Data ss:Type="Number">-2.6626875000000001</Data><NamedCell
      ss:Name="_FilterDatabase"/></Cell>
   </Row>
   <Row ss:AutoFitHeight="0" ss:Hidden="1">
    <Cell><Data ss:Type="String">243841_at</Data><NamedCell
      ss:Name="_FilterDatabase"/></Cell>
    <Cell ss:StyleID="s62"><Data ss:Type="Number">1.26E-21</Data><NamedCell
      ss:Name="_FilterDatabase"/></Cell>
    <Cell ss:StyleID="s62"><Data ss:Type="Number">3.2200000000000001E-24</Data><NamedCell
      ss:Name="_FilterDatabase"/></Cell>
    <Cell><Data ss:Type="Number">15.956128</Data><NamedCell
      ss:Name="_FilterDatabase"/></Cell>
    <Cell><Data ss:Type="Number">44.801761399999997</Data><NamedCell
      ss:Name="_FilterDatabase"/></Cell>
    <Cell><Data ss:Type="Number">2.2253007999999999</Data><NamedCell
      ss:Name="_FilterDatabase"/></Cell>
    <Cell><Data ss:Type="String">SYNE2</Data><NamedCell ss:Name="_FilterDatabase"/></Cell>
    <Cell><Data ss:Type="String">spectrin repeat containing nuclear envelope protein 2</Data><NamedCell
      ss:Name="_FilterDatabase"/></Cell>
   </Row>
   <Row ss:AutoFitHeight="0" ss:Hidden="1">
    <Cell><Data ss:Type="String">201334_s_at</Data><NamedCell
      ss:Name="_FilterDatabase"/></Cell>
    <Cell ss:StyleID="s62"><Data ss:Type="Number">1.3800000000000001E-21</Data><NamedCell
      ss:Name="_FilterDatabase"/></Cell>
    <Cell ss:StyleID="s62"><Data ss:Type="Number">3.5600000000000002E-24</Data><NamedCell
      ss:Name="_FilterDatabase"/></Cell>
    <Cell><Data ss:Type="Number">15.925632</Data><NamedCell
      ss:Name="_FilterDatabase"/></Cell>
    <Cell><Data ss:Type="Number">44.703111100000001</Data><NamedCell
      ss:Name="_FilterDatabase"/></Cell>
    <Cell><Data ss:Type="Number">2.3464814999999999</Data><NamedCell
      ss:Name="_FilterDatabase"/></Cell>
    <Cell><Data ss:Type="String">ARHGEF12</Data><NamedCell
      ss:Name="_FilterDatabase"/></Cell>
    <Cell><Data ss:Type="String">Rho guanine nucleotide exchange factor 12</Data><NamedCell
      ss:Name="_FilterDatabase"/></Cell>
   </Row>
   <Row ss:AutoFitHeight="0">
    <Cell><Data ss:Type="String">222366_at</Data><NamedCell
      ss:Name="_FilterDatabase"/></Cell>
    <Cell ss:StyleID="s62"><Data ss:Type="Number">1.4399999999999999E-21</Data><NamedCell
      ss:Name="_FilterDatabase"/></Cell>
    <Cell ss:StyleID="s62"><Data ss:Type="Number">3.7399999999999997E-24</Data><NamedCell
      ss:Name="_FilterDatabase"/></Cell>
    <Cell><Data ss:Type="Number">-15.910769999999999</Data><NamedCell
      ss:Name="_FilterDatabase"/></Cell>
    <Cell><Data ss:Type="Number">44.654992300000004</Data><NamedCell
      ss:Name="_FilterDatabase"/></Cell>
    <Cell><Data ss:Type="Number">-2.5898952999999998</Data><NamedCell
      ss:Name="_FilterDatabase"/></Cell>
   </Row>
   <Row ss:AutoFitHeight="0" ss:Hidden="1">
    <Cell><Data ss:Type="String">239432_at</Data><NamedCell
      ss:Name="_FilterDatabase"/></Cell>
    <Cell ss:StyleID="s62"><Data ss:Type="Number">1.45E-21</Data><NamedCell
      ss:Name="_FilterDatabase"/></Cell>
    <Cell ss:StyleID="s62"><Data ss:Type="Number">3.7899999999999999E-24</Data><NamedCell
      ss:Name="_FilterDatabase"/></Cell>
    <Cell><Data ss:Type="Number">-15.90653</Data><NamedCell
      ss:Name="_FilterDatabase"/></Cell>
    <Cell><Data ss:Type="Number">44.641261200000002</Data><NamedCell
      ss:Name="_FilterDatabase"/></Cell>
    <Cell><Data ss:Type="Number">-1.8213273000000001</Data><NamedCell
      ss:Name="_FilterDatabase"/></Cell>
    <Cell><Data ss:Type="String">PSMA3-AS1</Data><NamedCell
      ss:Name="_FilterDatabase"/></Cell>
    <Cell><Data ss:Type="String">PSMA3 antisense RNA 1</Data><NamedCell
      ss:Name="_FilterDatabase"/></Cell>
   </Row>
   <Row ss:AutoFitHeight="0">
    <Cell><Data ss:Type="String">1566868_at</Data><NamedCell
      ss:Name="_FilterDatabase"/></Cell>
    <Cell ss:StyleID="s62"><Data ss:Type="Number">1.4699999999999999E-21</Data><NamedCell
      ss:Name="_FilterDatabase"/></Cell>
    <Cell ss:StyleID="s62"><Data ss:Type="Number">3.8600000000000001E-24</Data><NamedCell
      ss:Name="_FilterDatabase"/></Cell>
    <Cell><Data ss:Type="Number">-15.900886</Data><NamedCell
      ss:Name="_FilterDatabase"/></Cell>
    <Cell><Data ss:Type="Number">44.622975099999998</Data><NamedCell
      ss:Name="_FilterDatabase"/></Cell>
    <Cell><Data ss:Type="Number">-2.1674620999999998</Data><NamedCell
      ss:Name="_FilterDatabase"/></Cell>
   </Row>
   <Row ss:AutoFitHeight="0" ss:Hidden="1">
    <Cell><Data ss:Type="String">224882_at</Data><NamedCell
      ss:Name="_FilterDatabase"/></Cell>
    <Cell ss:StyleID="s62"><Data ss:Type="Number">1.5799999999999999E-21</Data><NamedCell
      ss:Name="_FilterDatabase"/></Cell>
    <Cell ss:StyleID="s62"><Data ss:Type="Number">4.1700000000000003E-24</Data><NamedCell
      ss:Name="_FilterDatabase"/></Cell>
    <Cell><Data ss:Type="Number">15.877055</Data><NamedCell
      ss:Name="_FilterDatabase"/></Cell>
    <Cell><Data ss:Type="Number">44.545727399999997</Data><NamedCell
      ss:Name="_FilterDatabase"/></Cell>
    <Cell><Data ss:Type="Number">1.5058450000000001</Data><NamedCell
      ss:Name="_FilterDatabase"/></Cell>
    <Cell><Data ss:Type="String">ACSS1</Data><NamedCell ss:Name="_FilterDatabase"/></Cell>
    <Cell><Data ss:Type="String">acyl-CoA synthetase short-chain family member 1</Data><NamedCell
      ss:Name="_FilterDatabase"/></Cell>
   </Row>
   <Row ss:AutoFitHeight="0">
    <Cell><Data ss:Type="String">237865_x_at</Data><NamedCell
      ss:Name="_FilterDatabase"/></Cell>
    <Cell ss:StyleID="s62"><Data ss:Type="Number">1.6000000000000001E-21</Data><NamedCell
      ss:Name="_FilterDatabase"/></Cell>
    <Cell ss:StyleID="s62"><Data ss:Type="Number">4.27E-24</Data><NamedCell
      ss:Name="_FilterDatabase"/></Cell>
    <Cell><Data ss:Type="Number">-15.870143000000001</Data><NamedCell
      ss:Name="_FilterDatabase"/></Cell>
    <Cell><Data ss:Type="Number">44.523310799999997</Data><NamedCell
      ss:Name="_FilterDatabase"/></Cell>
    <Cell><Data ss:Type="Number">-3.1502572</Data><NamedCell
      ss:Name="_FilterDatabase"/></Cell>
   </Row>
   <Row ss:AutoFitHeight="0">
    <Cell><Data ss:Type="String">203908_at</Data><NamedCell
      ss:Name="_FilterDatabase"/></Cell>
    <Cell ss:StyleID="s62"><Data ss:Type="Number">1.6299999999999999E-21</Data><NamedCell
      ss:Name="_FilterDatabase"/></Cell>
    <Cell ss:StyleID="s62"><Data ss:Type="Number">4.3699999999999997E-24</Data><NamedCell
      ss:Name="_FilterDatabase"/></Cell>
    <Cell><Data ss:Type="Number">-15.863049</Data><NamedCell
      ss:Name="_FilterDatabase"/></Cell>
    <Cell><Data ss:Type="Number">44.500293200000002</Data><NamedCell
      ss:Name="_FilterDatabase"/></Cell>
    <Cell><Data ss:Type="Number">-4.0699487999999997</Data><NamedCell
      ss:Name="_FilterDatabase"/></Cell>
    <Cell><Data ss:Type="String">SLC4A4</Data><NamedCell ss:Name="_FilterDatabase"/></Cell>
    <Cell><Data ss:Type="String">solute carrier family 4 member 4</Data><NamedCell
      ss:Name="_FilterDatabase"/></Cell>
   </Row>
   <Row ss:AutoFitHeight="0">
    <Cell><Data ss:Type="String">1566253_at</Data><NamedCell
      ss:Name="_FilterDatabase"/></Cell>
    <Cell ss:StyleID="s62"><Data ss:Type="Number">1.8800000000000001E-21</Data><NamedCell
      ss:Name="_FilterDatabase"/></Cell>
    <Cell ss:StyleID="s62"><Data ss:Type="Number">5.0800000000000003E-24</Data><NamedCell
      ss:Name="_FilterDatabase"/></Cell>
    <Cell><Data ss:Type="Number">-15.816850000000001</Data><NamedCell
      ss:Name="_FilterDatabase"/></Cell>
    <Cell><Data ss:Type="Number">44.350252400000002</Data><NamedCell
      ss:Name="_FilterDatabase"/></Cell>
    <Cell><Data ss:Type="Number">-2.0254094</Data><NamedCell
      ss:Name="_FilterDatabase"/></Cell>
    <Cell><Data ss:Type="String">SH3GL1P2///SH3GL1P1</Data><NamedCell
      ss:Name="_FilterDatabase"/></Cell>
    <Cell><Data ss:Type="String">SH3 domain containing GRB2 like 1, endophilin A2 pseudogene 2///SH3 domain containing GRB2 like 1, endophilin A2 pseudogene 1</Data><NamedCell
      ss:Name="_FilterDatabase"/></Cell>
   </Row>
   <Row ss:AutoFitHeight="0">
    <Cell><Data ss:Type="String">1563303_at</Data><NamedCell
      ss:Name="_FilterDatabase"/></Cell>
    <Cell ss:StyleID="s62"><Data ss:Type="Number">1.9999999999999998E-21</Data><NamedCell
      ss:Name="_FilterDatabase"/></Cell>
    <Cell ss:StyleID="s62"><Data ss:Type="Number">5.44E-24</Data><NamedCell
      ss:Name="_FilterDatabase"/></Cell>
    <Cell><Data ss:Type="Number">-15.796113999999999</Data><NamedCell
      ss:Name="_FilterDatabase"/></Cell>
    <Cell><Data ss:Type="Number">44.2828193</Data><NamedCell
      ss:Name="_FilterDatabase"/></Cell>
    <Cell><Data ss:Type="Number">-2.1115487000000002</Data><NamedCell
      ss:Name="_FilterDatabase"/></Cell>
   </Row>
   <Row ss:AutoFitHeight="0">
    <Cell><Data ss:Type="String">204959_at</Data><NamedCell
      ss:Name="_FilterDatabase"/></Cell>
    <Cell ss:StyleID="s62"><Data ss:Type="Number">2.0700000000000001E-21</Data><NamedCell
      ss:Name="_FilterDatabase"/></Cell>
    <Cell ss:StyleID="s62"><Data ss:Type="Number">5.6699999999999997E-24</Data><NamedCell
      ss:Name="_FilterDatabase"/></Cell>
    <Cell><Data ss:Type="Number">-15.783757</Data><NamedCell
      ss:Name="_FilterDatabase"/></Cell>
    <Cell><Data ss:Type="Number">44.2426095</Data><NamedCell
      ss:Name="_FilterDatabase"/></Cell>
    <Cell><Data ss:Type="Number">-4.0376835</Data><NamedCell
      ss:Name="_FilterDatabase"/></Cell>
    <Cell><Data ss:Type="String">MNDA</Data><NamedCell ss:Name="_FilterDatabase"/></Cell>
    <Cell><Data ss:Type="String">myeloid cell nuclear differentiation antigen</Data><NamedCell
      ss:Name="_FilterDatabase"/></Cell>
   </Row>
   <Row ss:AutoFitHeight="0">
    <Cell><Data ss:Type="String">233053_at</Data><NamedCell
      ss:Name="_FilterDatabase"/></Cell>
    <Cell ss:StyleID="s62"><Data ss:Type="Number">2.1600000000000002E-21</Data><NamedCell
      ss:Name="_FilterDatabase"/></Cell>
    <Cell ss:StyleID="s62"><Data ss:Type="Number">5.9700000000000004E-24</Data><NamedCell
      ss:Name="_FilterDatabase"/></Cell>
    <Cell><Data ss:Type="Number">-15.768189</Data><NamedCell
      ss:Name="_FilterDatabase"/></Cell>
    <Cell><Data ss:Type="Number">44.191921700000002</Data><NamedCell
      ss:Name="_FilterDatabase"/></Cell>
    <Cell><Data ss:Type="Number">-2.9667693000000002</Data><NamedCell
      ss:Name="_FilterDatabase"/></Cell>
   </Row>
   <Row ss:AutoFitHeight="0" ss:Hidden="1">
    <Cell><Data ss:Type="String">242124_at</Data><NamedCell
      ss:Name="_FilterDatabase"/></Cell>
    <Cell ss:StyleID="s62"><Data ss:Type="Number">2.3E-21</Data><NamedCell
      ss:Name="_FilterDatabase"/></Cell>
    <Cell ss:StyleID="s62"><Data ss:Type="Number">6.3899999999999999E-24</Data><NamedCell
      ss:Name="_FilterDatabase"/></Cell>
    <Cell><Data ss:Type="Number">-15.747427</Data><NamedCell
      ss:Name="_FilterDatabase"/></Cell>
    <Cell><Data ss:Type="Number">44.1242734</Data><NamedCell
      ss:Name="_FilterDatabase"/></Cell>
    <Cell><Data ss:Type="Number">-1.9567140999999999</Data><NamedCell
      ss:Name="_FilterDatabase"/></Cell>
    <Cell><Data ss:Type="String">CHST1</Data><NamedCell ss:Name="_FilterDatabase"/></Cell>
    <Cell><Data ss:Type="String">carbohydrate sulfotransferase 1</Data><NamedCell
      ss:Name="_FilterDatabase"/></Cell>
   </Row>
   <Row ss:AutoFitHeight="0">
    <Cell><Data ss:Type="String">209116_x_at</Data><NamedCell
      ss:Name="_FilterDatabase"/></Cell>
    <Cell ss:StyleID="s62"><Data ss:Type="Number">2.3699999999999999E-21</Data><NamedCell
      ss:Name="_FilterDatabase"/></Cell>
    <Cell ss:StyleID="s62"><Data ss:Type="Number">6.6199999999999996E-24</Data><NamedCell
      ss:Name="_FilterDatabase"/></Cell>
    <Cell><Data ss:Type="Number">-15.736485999999999</Data><NamedCell
      ss:Name="_FilterDatabase"/></Cell>
    <Cell><Data ss:Type="Number">44.088603599999999</Data><NamedCell
      ss:Name="_FilterDatabase"/></Cell>
    <Cell><Data ss:Type="Number">-5.1220613000000004</Data><NamedCell
      ss:Name="_FilterDatabase"/></Cell>
    <Cell><Data ss:Type="String">HBB</Data><NamedCell ss:Name="_FilterDatabase"/></Cell>
    <Cell><Data ss:Type="String">hemoglobin subunit beta</Data><NamedCell
      ss:Name="_FilterDatabase"/></Cell>
   </Row>
   <Row ss:AutoFitHeight="0">
    <Cell><Data ss:Type="String">243201_at</Data><NamedCell
      ss:Name="_FilterDatabase"/></Cell>
    <Cell ss:StyleID="s62"><Data ss:Type="Number">2.6599999999999998E-21</Data><NamedCell
      ss:Name="_FilterDatabase"/></Cell>
    <Cell ss:StyleID="s62"><Data ss:Type="Number">7.4700000000000005E-24</Data><NamedCell
      ss:Name="_FilterDatabase"/></Cell>
    <Cell><Data ss:Type="Number">-15.700163</Data><NamedCell
      ss:Name="_FilterDatabase"/></Cell>
    <Cell><Data ss:Type="Number">43.970071900000001</Data><NamedCell
      ss:Name="_FilterDatabase"/></Cell>
    <Cell><Data ss:Type="Number">-2.4365589000000001</Data><NamedCell
      ss:Name="_FilterDatabase"/></Cell>
    <Cell><Data ss:Type="String">RPL36A</Data><NamedCell ss:Name="_FilterDatabase"/></Cell>
    <Cell><Data ss:Type="String">ribosomal protein L36a</Data><NamedCell
      ss:Name="_FilterDatabase"/></Cell>
   </Row>
   <Row ss:AutoFitHeight="0">
    <Cell><Data ss:Type="String">233607_at</Data><NamedCell
      ss:Name="_FilterDatabase"/></Cell>
    <Cell ss:StyleID="s62"><Data ss:Type="Number">2.6599999999999998E-21</Data><NamedCell
      ss:Name="_FilterDatabase"/></Cell>
    <Cell ss:StyleID="s62"><Data ss:Type="Number">7.5199999999999993E-24</Data><NamedCell
      ss:Name="_FilterDatabase"/></Cell>
    <Cell><Data ss:Type="Number">-15.697941999999999</Data><NamedCell
      ss:Name="_FilterDatabase"/></Cell>
    <Cell><Data ss:Type="Number">43.962818599999999</Data><NamedCell
      ss:Name="_FilterDatabase"/></Cell>
    <Cell><Data ss:Type="Number">-2.2743422999999998</Data><NamedCell
      ss:Name="_FilterDatabase"/></Cell>
   </Row>
   <Row ss:AutoFitHeight="0" ss:Hidden="1">
    <Cell><Data ss:Type="String">222124_at</Data><NamedCell
      ss:Name="_FilterDatabase"/></Cell>
    <Cell ss:StyleID="s62"><Data ss:Type="Number">2.8E-21</Data><NamedCell
      ss:Name="_FilterDatabase"/></Cell>
    <Cell ss:StyleID="s62"><Data ss:Type="Number">7.9800000000000002E-24</Data><NamedCell
      ss:Name="_FilterDatabase"/></Cell>
    <Cell><Data ss:Type="Number">15.680071999999999</Data><NamedCell
      ss:Name="_FilterDatabase"/></Cell>
    <Cell><Data ss:Type="Number">43.904436500000003</Data><NamedCell
      ss:Name="_FilterDatabase"/></Cell>
    <Cell><Data ss:Type="Number">4.9032356000000004</Data><NamedCell
      ss:Name="_FilterDatabase"/></Cell>
    <Cell><Data ss:Type="String">HIF3A</Data><NamedCell ss:Name="_FilterDatabase"/></Cell>
    <Cell><Data ss:Type="String">hypoxia inducible factor 3 alpha subunit</Data><NamedCell
      ss:Name="_FilterDatabase"/></Cell>
   </Row>
   <Row ss:AutoFitHeight="0">
    <Cell><Data ss:Type="String">231480_at</Data><NamedCell
      ss:Name="_FilterDatabase"/></Cell>
    <Cell ss:StyleID="s62"><Data ss:Type="Number">3.0800000000000001E-21</Data><NamedCell
      ss:Name="_FilterDatabase"/></Cell>
    <Cell ss:StyleID="s62"><Data ss:Type="Number">8.8199999999999993E-24</Data><NamedCell
      ss:Name="_FilterDatabase"/></Cell>
    <Cell><Data ss:Type="Number">-15.649744</Data><NamedCell
      ss:Name="_FilterDatabase"/></Cell>
    <Cell><Data ss:Type="Number">43.805260500000003</Data><NamedCell
      ss:Name="_FilterDatabase"/></Cell>
    <Cell><Data ss:Type="Number">-2.1805851999999999</Data><NamedCell
      ss:Name="_FilterDatabase"/></Cell>
    <Cell><Data ss:Type="String">SLC6A19</Data><NamedCell ss:Name="_FilterDatabase"/></Cell>
    <Cell><Data ss:Type="String">solute carrier family 6 member 19</Data><NamedCell
      ss:Name="_FilterDatabase"/></Cell>
   </Row>
   <Row ss:AutoFitHeight="0">
    <Cell><Data ss:Type="String">244611_at</Data><NamedCell
      ss:Name="_FilterDatabase"/></Cell>
    <Cell ss:StyleID="s62"><Data ss:Type="Number">4.03E-21</Data><NamedCell
      ss:Name="_FilterDatabase"/></Cell>
    <Cell ss:StyleID="s62"><Data ss:Type="Number">1.1599999999999999E-23</Data><NamedCell
      ss:Name="_FilterDatabase"/></Cell>
    <Cell><Data ss:Type="Number">-15.565996</Data><NamedCell
      ss:Name="_FilterDatabase"/></Cell>
    <Cell><Data ss:Type="Number">43.530783999999997</Data><NamedCell
      ss:Name="_FilterDatabase"/></Cell>
    <Cell><Data ss:Type="Number">-2.7604103000000002</Data><NamedCell
      ss:Name="_FilterDatabase"/></Cell>
    <Cell><Data ss:Type="String">MED13</Data><NamedCell ss:Name="_FilterDatabase"/></Cell>
    <Cell><Data ss:Type="String">mediator complex subunit 13</Data><NamedCell
      ss:Name="_FilterDatabase"/></Cell>
   </Row>
   <Row ss:AutoFitHeight="0">
    <Cell><Data ss:Type="String">243630_at</Data><NamedCell
      ss:Name="_FilterDatabase"/></Cell>
    <Cell ss:StyleID="s62"><Data ss:Type="Number">4.1900000000000004E-21</Data><NamedCell
      ss:Name="_FilterDatabase"/></Cell>
    <Cell ss:StyleID="s62"><Data ss:Type="Number">1.2200000000000001E-23</Data><NamedCell
      ss:Name="_FilterDatabase"/></Cell>
    <Cell><Data ss:Type="Number">-15.552953</Data><NamedCell
      ss:Name="_FilterDatabase"/></Cell>
    <Cell><Data ss:Type="Number">43.487954700000003</Data><NamedCell
      ss:Name="_FilterDatabase"/></Cell>
    <Cell><Data ss:Type="Number">-3.2063902</Data><NamedCell
      ss:Name="_FilterDatabase"/></Cell>
    <Cell><Data ss:Type="String">NDUFB1</Data><NamedCell ss:Name="_FilterDatabase"/></Cell>
    <Cell><Data ss:Type="String">NADH:ubiquinone oxidoreductase subunit B1</Data><NamedCell
      ss:Name="_FilterDatabase"/></Cell>
   </Row>
   <Row ss:AutoFitHeight="0">
    <Cell><Data ss:Type="String">237416_at</Data><NamedCell
      ss:Name="_FilterDatabase"/></Cell>
    <Cell ss:StyleID="s62"><Data ss:Type="Number">4.35E-21</Data><NamedCell
      ss:Name="_FilterDatabase"/></Cell>
    <Cell ss:StyleID="s62"><Data ss:Type="Number">1.27E-23</Data><NamedCell
      ss:Name="_FilterDatabase"/></Cell>
    <Cell><Data ss:Type="Number">-15.539483000000001</Data><NamedCell
      ss:Name="_FilterDatabase"/></Cell>
    <Cell><Data ss:Type="Number">43.443701500000003</Data><NamedCell
      ss:Name="_FilterDatabase"/></Cell>
    <Cell><Data ss:Type="Number">-2.3169780000000002</Data><NamedCell
      ss:Name="_FilterDatabase"/></Cell>
   </Row>
   <Row ss:AutoFitHeight="0">
    <Cell><Data ss:Type="String">205615_at</Data><NamedCell
      ss:Name="_FilterDatabase"/></Cell>
    <Cell ss:StyleID="s62"><Data ss:Type="Number">4.41E-21</Data><NamedCell
      ss:Name="_FilterDatabase"/></Cell>
    <Cell ss:StyleID="s62"><Data ss:Type="Number">1.3E-23</Data><NamedCell
      ss:Name="_FilterDatabase"/></Cell>
    <Cell><Data ss:Type="Number">-15.533149999999999</Data><NamedCell
      ss:Name="_FilterDatabase"/></Cell>
    <Cell><Data ss:Type="Number">43.422887000000003</Data><NamedCell
      ss:Name="_FilterDatabase"/></Cell>
    <Cell><Data ss:Type="Number">-2.9764387000000001</Data><NamedCell
      ss:Name="_FilterDatabase"/></Cell>
    <Cell><Data ss:Type="String">CPA1</Data><NamedCell ss:Name="_FilterDatabase"/></Cell>
    <Cell><Data ss:Type="String">carboxypeptidase A1</Data><NamedCell
      ss:Name="_FilterDatabase"/></Cell>
   </Row>
   <Row ss:AutoFitHeight="0">
    <Cell><Data ss:Type="String">1560443_at</Data><NamedCell
      ss:Name="_FilterDatabase"/></Cell>
    <Cell ss:StyleID="s62"><Data ss:Type="Number">4.41E-21</Data><NamedCell
      ss:Name="_FilterDatabase"/></Cell>
    <Cell ss:StyleID="s62"><Data ss:Type="Number">1.3E-23</Data><NamedCell
      ss:Name="_FilterDatabase"/></Cell>
    <Cell><Data ss:Type="Number">-15.531848999999999</Data><NamedCell
      ss:Name="_FilterDatabase"/></Cell>
    <Cell><Data ss:Type="Number">43.418611800000001</Data><NamedCell
      ss:Name="_FilterDatabase"/></Cell>
    <Cell><Data ss:Type="Number">-2.0021572000000001</Data><NamedCell
      ss:Name="_FilterDatabase"/></Cell>
   </Row>
   <Row ss:AutoFitHeight="0">
    <Cell><Data ss:Type="String">240420_at</Data><NamedCell
      ss:Name="_FilterDatabase"/></Cell>
    <Cell ss:StyleID="s62"><Data ss:Type="Number">4.8300000000000003E-21</Data><NamedCell
      ss:Name="_FilterDatabase"/></Cell>
    <Cell ss:StyleID="s62"><Data ss:Type="Number">1.44E-23</Data><NamedCell
      ss:Name="_FilterDatabase"/></Cell>
    <Cell><Data ss:Type="Number">-15.502364999999999</Data><NamedCell
      ss:Name="_FilterDatabase"/></Cell>
    <Cell><Data ss:Type="Number">43.321634199999998</Data><NamedCell
      ss:Name="_FilterDatabase"/></Cell>
    <Cell><Data ss:Type="Number">-3.3543490999999999</Data><NamedCell
      ss:Name="_FilterDatabase"/></Cell>
    <Cell><Data ss:Type="String">AADACL2</Data><NamedCell ss:Name="_FilterDatabase"/></Cell>
    <Cell><Data ss:Type="String">arylacetamide deacetylase like 2</Data><NamedCell
      ss:Name="_FilterDatabase"/></Cell>
   </Row>
   <Row ss:AutoFitHeight="0">
    <Cell><Data ss:Type="String">1564077_at</Data><NamedCell
      ss:Name="_FilterDatabase"/></Cell>
    <Cell ss:StyleID="s62"><Data ss:Type="Number">5.2800000000000001E-21</Data><NamedCell
      ss:Name="_FilterDatabase"/></Cell>
    <Cell ss:StyleID="s62"><Data ss:Type="Number">1.5800000000000001E-23</Data><NamedCell
      ss:Name="_FilterDatabase"/></Cell>
    <Cell><Data ss:Type="Number">-15.473962999999999</Data><NamedCell
      ss:Name="_FilterDatabase"/></Cell>
    <Cell><Data ss:Type="Number">43.228113999999998</Data><NamedCell
      ss:Name="_FilterDatabase"/></Cell>
    <Cell><Data ss:Type="Number">-3.1464922999999998</Data><NamedCell
      ss:Name="_FilterDatabase"/></Cell>
   </Row>
   <Row ss:AutoFitHeight="0">
    <Cell><Data ss:Type="String">215506_s_at</Data><NamedCell
      ss:Name="_FilterDatabase"/></Cell>
    <Cell ss:StyleID="s62"><Data ss:Type="Number">5.4399999999999997E-21</Data><NamedCell
      ss:Name="_FilterDatabase"/></Cell>
    <Cell ss:StyleID="s62"><Data ss:Type="Number">1.6400000000000001E-23</Data><NamedCell
      ss:Name="_FilterDatabase"/></Cell>
    <Cell><Data ss:Type="Number">-15.462808000000001</Data><NamedCell
      ss:Name="_FilterDatabase"/></Cell>
    <Cell><Data ss:Type="Number">43.191352100000003</Data><NamedCell
      ss:Name="_FilterDatabase"/></Cell>
    <Cell><Data ss:Type="Number">-4.0892635999999998</Data><NamedCell
      ss:Name="_FilterDatabase"/></Cell>
    <Cell><Data ss:Type="String">DIRAS3</Data><NamedCell ss:Name="_FilterDatabase"/></Cell>
    <Cell><Data ss:Type="String">DIRAS family GTPase 3</Data><NamedCell
      ss:Name="_FilterDatabase"/></Cell>
   </Row>
   <Row ss:AutoFitHeight="0">
    <Cell><Data ss:Type="String">1561139_at</Data><NamedCell
      ss:Name="_FilterDatabase"/></Cell>
    <Cell ss:StyleID="s62"><Data ss:Type="Number">6.0599999999999999E-21</Data><NamedCell
      ss:Name="_FilterDatabase"/></Cell>
    <Cell ss:StyleID="s62"><Data ss:Type="Number">1.8400000000000001E-23</Data><NamedCell
      ss:Name="_FilterDatabase"/></Cell>
    <Cell><Data ss:Type="Number">-15.428692</Data><NamedCell
      ss:Name="_FilterDatabase"/></Cell>
    <Cell><Data ss:Type="Number">43.078829300000002</Data><NamedCell
      ss:Name="_FilterDatabase"/></Cell>
    <Cell><Data ss:Type="Number">-3.9229075999999998</Data><NamedCell
      ss:Name="_FilterDatabase"/></Cell>
   </Row>
   <Row ss:AutoFitHeight="0">
    <Cell><Data ss:Type="String">1562270_at</Data><NamedCell
      ss:Name="_FilterDatabase"/></Cell>
    <Cell ss:StyleID="s62"><Data ss:Type="Number">6.2900000000000001E-21</Data><NamedCell
      ss:Name="_FilterDatabase"/></Cell>
    <Cell ss:StyleID="s62"><Data ss:Type="Number">1.9199999999999999E-23</Data><NamedCell
      ss:Name="_FilterDatabase"/></Cell>
    <Cell><Data ss:Type="Number">-15.415932</Data><NamedCell
      ss:Name="_FilterDatabase"/></Cell>
    <Cell><Data ss:Type="Number">43.036703899999999</Data><NamedCell
      ss:Name="_FilterDatabase"/></Cell>
    <Cell><Data ss:Type="Number">-2.5246038</Data><NamedCell
      ss:Name="_FilterDatabase"/></Cell>
    <Cell><Data ss:Type="String">ARHGEF7</Data><NamedCell ss:Name="_FilterDatabase"/></Cell>
    <Cell><Data ss:Type="String">Rho guanine nucleotide exchange factor 7</Data><NamedCell
      ss:Name="_FilterDatabase"/></Cell>
   </Row>
   <Row ss:AutoFitHeight="0" ss:Hidden="1">
    <Cell><Data ss:Type="String">218320_s_at</Data><NamedCell
      ss:Name="_FilterDatabase"/></Cell>
    <Cell ss:StyleID="s62"><Data ss:Type="Number">7.8899999999999998E-21</Data><NamedCell
      ss:Name="_FilterDatabase"/></Cell>
    <Cell ss:StyleID="s62"><Data ss:Type="Number">2.4200000000000001E-23</Data><NamedCell
      ss:Name="_FilterDatabase"/></Cell>
    <Cell><Data ss:Type="Number">15.346055</Data><NamedCell
      ss:Name="_FilterDatabase"/></Cell>
    <Cell><Data ss:Type="Number">42.805644899999997</Data><NamedCell
      ss:Name="_FilterDatabase"/></Cell>
    <Cell><Data ss:Type="Number">2.2839857000000001</Data><NamedCell
      ss:Name="_FilterDatabase"/></Cell>
    <Cell><Data ss:Type="String">NDUFB11</Data><NamedCell ss:Name="_FilterDatabase"/></Cell>
    <Cell><Data ss:Type="String">NADH:ubiquinone oxidoreductase subunit B11</Data><NamedCell
      ss:Name="_FilterDatabase"/></Cell>
   </Row>
   <Row ss:AutoFitHeight="0">
    <Cell><Data ss:Type="String">220855_at</Data><NamedCell
      ss:Name="_FilterDatabase"/></Cell>
    <Cell ss:StyleID="s62"><Data ss:Type="Number">7.94E-21</Data><NamedCell
      ss:Name="_FilterDatabase"/></Cell>
    <Cell ss:StyleID="s62"><Data ss:Type="Number">2.4499999999999999E-23</Data><NamedCell
      ss:Name="_FilterDatabase"/></Cell>
    <Cell><Data ss:Type="Number">-15.342321999999999</Data><NamedCell
      ss:Name="_FilterDatabase"/></Cell>
    <Cell><Data ss:Type="Number">42.793285099999999</Data><NamedCell
      ss:Name="_FilterDatabase"/></Cell>
    <Cell><Data ss:Type="Number">-3.0773296000000001</Data><NamedCell
      ss:Name="_FilterDatabase"/></Cell>
    <Cell><Data ss:Type="String">CLTC-IT1</Data><NamedCell
      ss:Name="_FilterDatabase"/></Cell>
    <Cell><Data ss:Type="String">CLTC intronic transcript 1 (non-protein coding)</Data><NamedCell
      ss:Name="_FilterDatabase"/></Cell>
   </Row>
   <Row ss:AutoFitHeight="0">
    <Cell><Data ss:Type="String">231281_at</Data><NamedCell
      ss:Name="_FilterDatabase"/></Cell>
    <Cell ss:StyleID="s62"><Data ss:Type="Number">8.5299999999999997E-21</Data><NamedCell
      ss:Name="_FilterDatabase"/></Cell>
    <Cell ss:StyleID="s62"><Data ss:Type="Number">2.6500000000000002E-23</Data><NamedCell
      ss:Name="_FilterDatabase"/></Cell>
    <Cell><Data ss:Type="Number">-15.319113</Data><NamedCell
      ss:Name="_FilterDatabase"/></Cell>
    <Cell><Data ss:Type="Number">42.716391600000001</Data><NamedCell
      ss:Name="_FilterDatabase"/></Cell>
    <Cell><Data ss:Type="Number">-2.5480607000000002</Data><NamedCell
      ss:Name="_FilterDatabase"/></Cell>
   </Row>
   <Row ss:AutoFitHeight="0">
    <Cell><Data ss:Type="String">204260_at</Data><NamedCell
      ss:Name="_FilterDatabase"/></Cell>
    <Cell ss:StyleID="s62"><Data ss:Type="Number">8.5299999999999997E-21</Data><NamedCell
      ss:Name="_FilterDatabase"/></Cell>
    <Cell ss:StyleID="s62"><Data ss:Type="Number">2.6600000000000003E-23</Data><NamedCell
      ss:Name="_FilterDatabase"/></Cell>
    <Cell><Data ss:Type="Number">-15.317676000000001</Data><NamedCell
      ss:Name="_FilterDatabase"/></Cell>
    <Cell><Data ss:Type="Number">42.7116252</Data><NamedCell
      ss:Name="_FilterDatabase"/></Cell>
    <Cell><Data ss:Type="Number">-3.6120564000000002</Data><NamedCell
      ss:Name="_FilterDatabase"/></Cell>
    <Cell><Data ss:Type="String">CHGB</Data><NamedCell ss:Name="_FilterDatabase"/></Cell>
    <Cell><Data ss:Type="String">chromogranin B</Data><NamedCell
      ss:Name="_FilterDatabase"/></Cell>
   </Row>
   <Row ss:AutoFitHeight="0">
    <Cell><Data ss:Type="String">1562903_at</Data><NamedCell
      ss:Name="_FilterDatabase"/></Cell>
    <Cell ss:StyleID="s62"><Data ss:Type="Number">9.2500000000000001E-21</Data><NamedCell
      ss:Name="_FilterDatabase"/></Cell>
    <Cell ss:StyleID="s62"><Data ss:Type="Number">2.9100000000000002E-23</Data><NamedCell
      ss:Name="_FilterDatabase"/></Cell>
    <Cell><Data ss:Type="Number">-15.291449999999999</Data><NamedCell
      ss:Name="_FilterDatabase"/></Cell>
    <Cell><Data ss:Type="Number">42.624648399999998</Data><NamedCell
      ss:Name="_FilterDatabase"/></Cell>
    <Cell><Data ss:Type="Number">-3.4278989000000002</Data><NamedCell
      ss:Name="_FilterDatabase"/></Cell>
    <Cell><Data ss:Type="String">FAM86B3P</Data><NamedCell
      ss:Name="_FilterDatabase"/></Cell>
    <Cell><Data ss:Type="String">family with sequence similarity 86, member A pseudogene</Data><NamedCell
      ss:Name="_FilterDatabase"/></Cell>
   </Row>
   <Row ss:AutoFitHeight="0">
    <Cell><Data ss:Type="String">231986_at</Data><NamedCell
      ss:Name="_FilterDatabase"/></Cell>
    <Cell ss:StyleID="s62"><Data ss:Type="Number">9.2899999999999997E-21</Data><NamedCell
      ss:Name="_FilterDatabase"/></Cell>
    <Cell ss:StyleID="s62"><Data ss:Type="Number">2.9399999999999998E-23</Data><NamedCell
      ss:Name="_FilterDatabase"/></Cell>
    <Cell><Data ss:Type="Number">-15.288410000000001</Data><NamedCell
      ss:Name="_FilterDatabase"/></Cell>
    <Cell><Data ss:Type="Number">42.614559499999999</Data><NamedCell
      ss:Name="_FilterDatabase"/></Cell>
    <Cell><Data ss:Type="Number">-2.0759403000000001</Data><NamedCell
      ss:Name="_FilterDatabase"/></Cell>
    <Cell><Data ss:Type="String">RIMS1</Data><NamedCell ss:Name="_FilterDatabase"/></Cell>
    <Cell><Data ss:Type="String">regulating synaptic membrane exocytosis 1</Data><NamedCell
      ss:Name="_FilterDatabase"/></Cell>
   </Row>
   <Row ss:AutoFitHeight="0">
    <Cell><Data ss:Type="String">238512_at</Data><NamedCell
      ss:Name="_FilterDatabase"/></Cell>
    <Cell ss:StyleID="s62"><Data ss:Type="Number">9.5400000000000004E-21</Data><NamedCell
      ss:Name="_FilterDatabase"/></Cell>
    <Cell ss:StyleID="s62"><Data ss:Type="Number">3.0300000000000002E-23</Data><NamedCell
      ss:Name="_FilterDatabase"/></Cell>
    <Cell><Data ss:Type="Number">-15.278841</Data><NamedCell
      ss:Name="_FilterDatabase"/></Cell>
    <Cell><Data ss:Type="Number">42.582797800000002</Data><NamedCell
      ss:Name="_FilterDatabase"/></Cell>
    <Cell><Data ss:Type="Number">-3.6521153000000002</Data><NamedCell
      ss:Name="_FilterDatabase"/></Cell>
    <Cell><Data ss:Type="String">WNT2B</Data><NamedCell ss:Name="_FilterDatabase"/></Cell>
    <Cell><Data ss:Type="String">Wnt family member 2B</Data><NamedCell
      ss:Name="_FilterDatabase"/></Cell>
   </Row>
   <Row ss:AutoFitHeight="0">
    <Cell><Data ss:Type="String">238197_at</Data><NamedCell
      ss:Name="_FilterDatabase"/></Cell>
    <Cell ss:StyleID="s62"><Data ss:Type="Number">9.5999999999999997E-21</Data><NamedCell
      ss:Name="_FilterDatabase"/></Cell>
    <Cell ss:StyleID="s62"><Data ss:Type="Number">3.0699999999999998E-23</Data><NamedCell
      ss:Name="_FilterDatabase"/></Cell>
    <Cell><Data ss:Type="Number">-15.27538</Data><NamedCell
      ss:Name="_FilterDatabase"/></Cell>
    <Cell><Data ss:Type="Number">42.571307599999997</Data><NamedCell
      ss:Name="_FilterDatabase"/></Cell>
    <Cell><Data ss:Type="Number">-2.4504198000000001</Data><NamedCell
      ss:Name="_FilterDatabase"/></Cell>
    <Cell><Data ss:Type="String">GATA5</Data><NamedCell ss:Name="_FilterDatabase"/></Cell>
    <Cell><Data ss:Type="String">GATA binding protein 5</Data><NamedCell
      ss:Name="_FilterDatabase"/></Cell>
   </Row>
   <Row ss:AutoFitHeight="0">
    <Cell><Data ss:Type="String">231889_at</Data><NamedCell
      ss:Name="_FilterDatabase"/></Cell>
    <Cell ss:StyleID="s62"><Data ss:Type="Number">9.6499999999999999E-21</Data><NamedCell
      ss:Name="_FilterDatabase"/></Cell>
    <Cell ss:StyleID="s62"><Data ss:Type="Number">3.0999999999999999E-23</Data><NamedCell
      ss:Name="_FilterDatabase"/></Cell>
    <Cell><Data ss:Type="Number">-15.272178</Data><NamedCell
      ss:Name="_FilterDatabase"/></Cell>
    <Cell><Data ss:Type="Number">42.560674300000002</Data><NamedCell
      ss:Name="_FilterDatabase"/></Cell>
    <Cell><Data ss:Type="Number">-2.0589933</Data><NamedCell
      ss:Name="_FilterDatabase"/></Cell>
    <Cell><Data ss:Type="String">UBR4</Data><NamedCell ss:Name="_FilterDatabase"/></Cell>
    <Cell><Data ss:Type="String">ubiquitin protein ligase E3 component n-recognin 4</Data><NamedCell
      ss:Name="_FilterDatabase"/></Cell>
   </Row>
   <Row ss:AutoFitHeight="0">
    <Cell><Data ss:Type="String">240096_at</Data><NamedCell
      ss:Name="_FilterDatabase"/></Cell>
    <Cell ss:StyleID="s62"><Data ss:Type="Number">1.0400000000000001E-20</Data><NamedCell
      ss:Name="_FilterDatabase"/></Cell>
    <Cell ss:StyleID="s62"><Data ss:Type="Number">3.3499999999999998E-23</Data><NamedCell
      ss:Name="_FilterDatabase"/></Cell>
    <Cell><Data ss:Type="Number">-15.248844999999999</Data><NamedCell
      ss:Name="_FilterDatabase"/></Cell>
    <Cell><Data ss:Type="Number">42.483159000000001</Data><NamedCell
      ss:Name="_FilterDatabase"/></Cell>
    <Cell><Data ss:Type="Number">-2.0218976999999998</Data><NamedCell
      ss:Name="_FilterDatabase"/></Cell>
    <Cell><Data ss:Type="String">LOC100506236</Data><NamedCell
      ss:Name="_FilterDatabase"/></Cell>
    <Cell><Data ss:Type="String">uncharacterized LOC100506236</Data><NamedCell
      ss:Name="_FilterDatabase"/></Cell>
   </Row>
   <Row ss:AutoFitHeight="0" ss:Hidden="1">
    <Cell><Data ss:Type="String">227195_at</Data><NamedCell
      ss:Name="_FilterDatabase"/></Cell>
    <Cell ss:StyleID="s62"><Data ss:Type="Number">1.08E-20</Data><NamedCell
      ss:Name="_FilterDatabase"/></Cell>
    <Cell ss:StyleID="s62"><Data ss:Type="Number">3.52E-23</Data><NamedCell
      ss:Name="_FilterDatabase"/></Cell>
    <Cell><Data ss:Type="Number">15.234325</Data><NamedCell
      ss:Name="_FilterDatabase"/></Cell>
    <Cell><Data ss:Type="Number">42.434882500000001</Data><NamedCell
      ss:Name="_FilterDatabase"/></Cell>
    <Cell><Data ss:Type="Number">2.0118263999999999</Data><NamedCell
      ss:Name="_FilterDatabase"/></Cell>
    <Cell><Data ss:Type="String">ZNF503</Data><NamedCell ss:Name="_FilterDatabase"/></Cell>
    <Cell><Data ss:Type="String">zinc finger protein 503</Data><NamedCell
      ss:Name="_FilterDatabase"/></Cell>
   </Row>
   <Row ss:AutoFitHeight="0">
    <Cell><Data ss:Type="String">1567664_at</Data><NamedCell
      ss:Name="_FilterDatabase"/></Cell>
    <Cell ss:StyleID="s62"><Data ss:Type="Number">1.08E-20</Data><NamedCell
      ss:Name="_FilterDatabase"/></Cell>
    <Cell ss:StyleID="s62"><Data ss:Type="Number">3.5400000000000001E-23</Data><NamedCell
      ss:Name="_FilterDatabase"/></Cell>
    <Cell><Data ss:Type="Number">-15.232605</Data><NamedCell
      ss:Name="_FilterDatabase"/></Cell>
    <Cell><Data ss:Type="Number">42.429162499999997</Data><NamedCell
      ss:Name="_FilterDatabase"/></Cell>
    <Cell><Data ss:Type="Number">-5.9897216000000002</Data><NamedCell
      ss:Name="_FilterDatabase"/></Cell>
   </Row>
   <Row ss:AutoFitHeight="0" ss:Hidden="1">
    <Cell><Data ss:Type="String">213447_at</Data><NamedCell
      ss:Name="_FilterDatabase"/></Cell>
    <Cell ss:StyleID="s62"><Data ss:Type="Number">1.0900000000000001E-20</Data><NamedCell
      ss:Name="_FilterDatabase"/></Cell>
    <Cell ss:StyleID="s62"><Data ss:Type="Number">3.5700000000000003E-23</Data><NamedCell
      ss:Name="_FilterDatabase"/></Cell>
    <Cell><Data ss:Type="Number">15.230136999999999</Data><NamedCell
      ss:Name="_FilterDatabase"/></Cell>
    <Cell><Data ss:Type="Number">42.420956500000003</Data><NamedCell
      ss:Name="_FilterDatabase"/></Cell>
    <Cell><Data ss:Type="Number">3.7698904999999998</Data><NamedCell
      ss:Name="_FilterDatabase"/></Cell>
    <Cell><Data ss:Type="String">LOC101930404///SNORD116-28///SNORD115-26///SNORD115-13///SNORD115-7///SNORD116-22///SNORD116-4///PWARSN///SNORD107///SNRPN///IPW</Data><NamedCell
      ss:Name="_FilterDatabase"/></Cell>
    <Cell><Data ss:Type="String">uncharacterized LOC101930404///small nucleolar RNA, C/D box 116-28///small nucleolar RNA, C/D box 115-26///small nucleolar RNA, C/D box 115-13///small nucleolar RNA, C/D box 115-7///small nucleolar RNA, C/D box 116-22///small nucleolar RNA, C/D box 116-4/</Data><NamedCell
      ss:Name="_FilterDatabase"/></Cell>
   </Row>
   <Row ss:AutoFitHeight="0">
    <Cell><Data ss:Type="String">1552845_at</Data><NamedCell
      ss:Name="_FilterDatabase"/></Cell>
    <Cell ss:StyleID="s62"><Data ss:Type="Number">1.2300000000000001E-20</Data><NamedCell
      ss:Name="_FilterDatabase"/></Cell>
    <Cell ss:StyleID="s62"><Data ss:Type="Number">4.0700000000000002E-23</Data><NamedCell
      ss:Name="_FilterDatabase"/></Cell>
    <Cell><Data ss:Type="Number">-15.191535999999999</Data><NamedCell
      ss:Name="_FilterDatabase"/></Cell>
    <Cell><Data ss:Type="Number">42.292464799999998</Data><NamedCell
      ss:Name="_FilterDatabase"/></Cell>
    <Cell><Data ss:Type="Number">-2.8076186999999999</Data><NamedCell
      ss:Name="_FilterDatabase"/></Cell>
    <Cell><Data ss:Type="String">CLDN15</Data><NamedCell ss:Name="_FilterDatabase"/></Cell>
    <Cell><Data ss:Type="String">claudin 15</Data><NamedCell
      ss:Name="_FilterDatabase"/></Cell>
   </Row>
   <Row ss:AutoFitHeight="0" ss:Hidden="1">
    <Cell><Data ss:Type="String">202781_s_at</Data><NamedCell
      ss:Name="_FilterDatabase"/></Cell>
    <Cell ss:StyleID="s62"><Data ss:Type="Number">1.2800000000000001E-20</Data><NamedCell
      ss:Name="_FilterDatabase"/></Cell>
    <Cell ss:StyleID="s62"><Data ss:Type="Number">4.2699999999999999E-23</Data><NamedCell
      ss:Name="_FilterDatabase"/></Cell>
    <Cell><Data ss:Type="Number">-15.177267000000001</Data><NamedCell
      ss:Name="_FilterDatabase"/></Cell>
    <Cell><Data ss:Type="Number">42.244921300000001</Data><NamedCell
      ss:Name="_FilterDatabase"/></Cell>
    <Cell><Data ss:Type="Number">-1.9692208</Data><NamedCell
      ss:Name="_FilterDatabase"/></Cell>
    <Cell><Data ss:Type="String">INPP5K</Data><NamedCell ss:Name="_FilterDatabase"/></Cell>
    <Cell><Data ss:Type="String">inositol polyphosphate-5-phosphatase K</Data><NamedCell
      ss:Name="_FilterDatabase"/></Cell>
   </Row>
   <Row ss:AutoFitHeight="0">
    <Cell><Data ss:Type="String">231848_x_at</Data><NamedCell
      ss:Name="_FilterDatabase"/></Cell>
    <Cell ss:StyleID="s62"><Data ss:Type="Number">1.3E-20</Data><NamedCell
      ss:Name="_FilterDatabase"/></Cell>
    <Cell ss:StyleID="s62"><Data ss:Type="Number">4.3400000000000002E-23</Data><NamedCell
      ss:Name="_FilterDatabase"/></Cell>
    <Cell><Data ss:Type="Number">-15.172382000000001</Data><NamedCell
      ss:Name="_FilterDatabase"/></Cell>
    <Cell><Data ss:Type="Number">42.228636199999997</Data><NamedCell
      ss:Name="_FilterDatabase"/></Cell>
    <Cell><Data ss:Type="Number">-2.4011344999999999</Data><NamedCell
      ss:Name="_FilterDatabase"/></Cell>
    <Cell><Data ss:Type="String">ZNF207</Data><NamedCell ss:Name="_FilterDatabase"/></Cell>
    <Cell><Data ss:Type="String">zinc finger protein 207</Data><NamedCell
      ss:Name="_FilterDatabase"/></Cell>
   </Row>
   <Row ss:AutoFitHeight="0" ss:Hidden="1">
    <Cell><Data ss:Type="String">1568916_at</Data><NamedCell
      ss:Name="_FilterDatabase"/></Cell>
    <Cell ss:StyleID="s62"><Data ss:Type="Number">1.3900000000000001E-20</Data><NamedCell
      ss:Name="_FilterDatabase"/></Cell>
    <Cell ss:StyleID="s62"><Data ss:Type="Number">4.6699999999999999E-23</Data><NamedCell
      ss:Name="_FilterDatabase"/></Cell>
    <Cell><Data ss:Type="Number">15.150729999999999</Data><NamedCell
      ss:Name="_FilterDatabase"/></Cell>
    <Cell><Data ss:Type="Number">42.156427800000003</Data><NamedCell
      ss:Name="_FilterDatabase"/></Cell>
    <Cell><Data ss:Type="Number">2.3843595</Data><NamedCell
      ss:Name="_FilterDatabase"/></Cell>
    <Cell><Data ss:Type="String">SPIRE2</Data><NamedCell ss:Name="_FilterDatabase"/></Cell>
    <Cell><Data ss:Type="String">spire type actin nucleation factor 2</Data><NamedCell
      ss:Name="_FilterDatabase"/></Cell>
   </Row>
   <Row ss:AutoFitHeight="0">
    <Cell><Data ss:Type="String">210598_at</Data><NamedCell
      ss:Name="_FilterDatabase"/></Cell>
    <Cell ss:StyleID="s62"><Data ss:Type="Number">1.4700000000000001E-20</Data><NamedCell
      ss:Name="_FilterDatabase"/></Cell>
    <Cell ss:StyleID="s62"><Data ss:Type="Number">5.0000000000000002E-23</Data><NamedCell
      ss:Name="_FilterDatabase"/></Cell>
    <Cell><Data ss:Type="Number">-15.130198</Data><NamedCell
      ss:Name="_FilterDatabase"/></Cell>
    <Cell><Data ss:Type="Number">42.087895600000003</Data><NamedCell
      ss:Name="_FilterDatabase"/></Cell>
    <Cell><Data ss:Type="Number">-2.4052237000000001</Data><NamedCell
      ss:Name="_FilterDatabase"/></Cell>
   </Row>
   <Row ss:AutoFitHeight="0" ss:Hidden="1">
    <Cell><Data ss:Type="String">228415_at</Data><NamedCell
      ss:Name="_FilterDatabase"/></Cell>
    <Cell ss:StyleID="s62"><Data ss:Type="Number">1.4700000000000001E-20</Data><NamedCell
      ss:Name="_FilterDatabase"/></Cell>
    <Cell ss:StyleID="s62"><Data ss:Type="Number">5.0000000000000002E-23</Data><NamedCell
      ss:Name="_FilterDatabase"/></Cell>
    <Cell><Data ss:Type="Number">15.130039999999999</Data><NamedCell
      ss:Name="_FilterDatabase"/></Cell>
    <Cell><Data ss:Type="Number">42.087368300000001</Data><NamedCell
      ss:Name="_FilterDatabase"/></Cell>
    <Cell><Data ss:Type="Number">2.5663805000000002</Data><NamedCell
      ss:Name="_FilterDatabase"/></Cell>
    <Cell><Data ss:Type="String">AP1S2</Data><NamedCell ss:Name="_FilterDatabase"/></Cell>
    <Cell><Data ss:Type="String">adaptor related protein complex 1 sigma 2 subunit</Data><NamedCell
      ss:Name="_FilterDatabase"/></Cell>
   </Row>
   <Row ss:AutoFitHeight="0">
    <Cell><Data ss:Type="String">220328_at</Data><NamedCell
      ss:Name="_FilterDatabase"/></Cell>
    <Cell ss:StyleID="s62"><Data ss:Type="Number">1.5099999999999999E-20</Data><NamedCell
      ss:Name="_FilterDatabase"/></Cell>
    <Cell ss:StyleID="s62"><Data ss:Type="Number">5.1599999999999998E-23</Data><NamedCell
      ss:Name="_FilterDatabase"/></Cell>
    <Cell><Data ss:Type="Number">-15.121155999999999</Data><NamedCell
      ss:Name="_FilterDatabase"/></Cell>
    <Cell><Data ss:Type="Number">42.057696499999999</Data><NamedCell
      ss:Name="_FilterDatabase"/></Cell>
    <Cell><Data ss:Type="Number">-2.3589156</Data><NamedCell
      ss:Name="_FilterDatabase"/></Cell>
    <Cell><Data ss:Type="String">PHC3</Data><NamedCell ss:Name="_FilterDatabase"/></Cell>
    <Cell><Data ss:Type="String">polyhomeotic homolog 3</Data><NamedCell
      ss:Name="_FilterDatabase"/></Cell>
   </Row>
   <Row ss:AutoFitHeight="0">
    <Cell><Data ss:Type="String">207133_x_at</Data><NamedCell
      ss:Name="_FilterDatabase"/></Cell>
    <Cell ss:StyleID="s62"><Data ss:Type="Number">1.5299999999999999E-20</Data><NamedCell
      ss:Name="_FilterDatabase"/></Cell>
    <Cell ss:StyleID="s62"><Data ss:Type="Number">5.2700000000000003E-23</Data><NamedCell
      ss:Name="_FilterDatabase"/></Cell>
    <Cell><Data ss:Type="Number">-15.114779</Data><NamedCell
      ss:Name="_FilterDatabase"/></Cell>
    <Cell><Data ss:Type="Number">42.0363939</Data><NamedCell
      ss:Name="_FilterDatabase"/></Cell>
    <Cell><Data ss:Type="Number">-3.6709746000000001</Data><NamedCell
      ss:Name="_FilterDatabase"/></Cell>
    <Cell><Data ss:Type="String">ALPK1</Data><NamedCell ss:Name="_FilterDatabase"/></Cell>
    <Cell><Data ss:Type="String">alpha kinase 1</Data><NamedCell
      ss:Name="_FilterDatabase"/></Cell>
   </Row>
   <Row ss:AutoFitHeight="0">
    <Cell><Data ss:Type="String">1561362_at</Data><NamedCell
      ss:Name="_FilterDatabase"/></Cell>
    <Cell ss:StyleID="s62"><Data ss:Type="Number">1.6099999999999999E-20</Data><NamedCell
      ss:Name="_FilterDatabase"/></Cell>
    <Cell ss:StyleID="s62"><Data ss:Type="Number">5.5600000000000004E-23</Data><NamedCell
      ss:Name="_FilterDatabase"/></Cell>
    <Cell><Data ss:Type="Number">-15.098955</Data><NamedCell
      ss:Name="_FilterDatabase"/></Cell>
    <Cell><Data ss:Type="Number">41.983507099999997</Data><NamedCell
      ss:Name="_FilterDatabase"/></Cell>
    <Cell><Data ss:Type="Number">-2.6679634999999999</Data><NamedCell
      ss:Name="_FilterDatabase"/></Cell>
   </Row>
   <Row ss:AutoFitHeight="0">
    <Cell><Data ss:Type="String">217512_at</Data><NamedCell
      ss:Name="_FilterDatabase"/></Cell>
    <Cell ss:StyleID="s62"><Data ss:Type="Number">1.73E-20</Data><NamedCell
      ss:Name="_FilterDatabase"/></Cell>
    <Cell ss:StyleID="s62"><Data ss:Type="Number">6.0000000000000001E-23</Data><NamedCell
      ss:Name="_FilterDatabase"/></Cell>
    <Cell><Data ss:Type="Number">-15.07607</Data><NamedCell
      ss:Name="_FilterDatabase"/></Cell>
    <Cell><Data ss:Type="Number">41.906965300000003</Data><NamedCell
      ss:Name="_FilterDatabase"/></Cell>
    <Cell><Data ss:Type="Number">-3.3988209999999999</Data><NamedCell
      ss:Name="_FilterDatabase"/></Cell>
    <Cell><Data ss:Type="String">KNG1</Data><NamedCell ss:Name="_FilterDatabase"/></Cell>
    <Cell><Data ss:Type="String">kininogen 1</Data><NamedCell
      ss:Name="_FilterDatabase"/></Cell>
   </Row>
   <Row ss:AutoFitHeight="0" ss:Hidden="1">
    <Cell><Data ss:Type="String">1563802_at</Data><NamedCell
      ss:Name="_FilterDatabase"/></Cell>
    <Cell ss:StyleID="s62"><Data ss:Type="Number">1.8199999999999999E-20</Data><NamedCell
      ss:Name="_FilterDatabase"/></Cell>
    <Cell ss:StyleID="s62"><Data ss:Type="Number">6.37E-23</Data><NamedCell
      ss:Name="_FilterDatabase"/></Cell>
    <Cell><Data ss:Type="Number">-15.058529999999999</Data><NamedCell
      ss:Name="_FilterDatabase"/></Cell>
    <Cell><Data ss:Type="Number">41.8482536</Data><NamedCell
      ss:Name="_FilterDatabase"/></Cell>
    <Cell><Data ss:Type="Number">-1.6915058999999999</Data><NamedCell
      ss:Name="_FilterDatabase"/></Cell>
    <Cell><Data ss:Type="String">LINC01226</Data><NamedCell
      ss:Name="_FilterDatabase"/></Cell>
    <Cell><Data ss:Type="String">long intergenic non-protein coding RNA 1226</Data><NamedCell
      ss:Name="_FilterDatabase"/></Cell>
   </Row>
   <Row ss:AutoFitHeight="0" ss:Hidden="1">
    <Cell><Data ss:Type="String">1562378_s_at</Data><NamedCell
      ss:Name="_FilterDatabase"/></Cell>
    <Cell ss:StyleID="s62"><Data ss:Type="Number">1.8600000000000001E-20</Data><NamedCell
      ss:Name="_FilterDatabase"/></Cell>
    <Cell ss:StyleID="s62"><Data ss:Type="Number">6.5200000000000001E-23</Data><NamedCell
      ss:Name="_FilterDatabase"/></Cell>
    <Cell><Data ss:Type="Number">15.051693999999999</Data><NamedCell
      ss:Name="_FilterDatabase"/></Cell>
    <Cell><Data ss:Type="Number">41.825362800000001</Data><NamedCell
      ss:Name="_FilterDatabase"/></Cell>
    <Cell><Data ss:Type="Number">1.3875336</Data><NamedCell
      ss:Name="_FilterDatabase"/></Cell>
    <Cell><Data ss:Type="String">PROM2</Data><NamedCell ss:Name="_FilterDatabase"/></Cell>
    <Cell><Data ss:Type="String">prominin 2</Data><NamedCell
      ss:Name="_FilterDatabase"/></Cell>
   </Row>
   <Row ss:AutoFitHeight="0" ss:Hidden="1">
    <Cell><Data ss:Type="String">242400_at</Data><NamedCell
      ss:Name="_FilterDatabase"/></Cell>
    <Cell ss:StyleID="s62"><Data ss:Type="Number">2.23E-20</Data><NamedCell
      ss:Name="_FilterDatabase"/></Cell>
    <Cell ss:StyleID="s62"><Data ss:Type="Number">7.8800000000000003E-23</Data><NamedCell
      ss:Name="_FilterDatabase"/></Cell>
    <Cell><Data ss:Type="Number">-14.995544000000001</Data><NamedCell
      ss:Name="_FilterDatabase"/></Cell>
    <Cell><Data ss:Type="Number">41.6370918</Data><NamedCell
      ss:Name="_FilterDatabase"/></Cell>
    <Cell><Data ss:Type="Number">-1.4688201000000001</Data><NamedCell
      ss:Name="_FilterDatabase"/></Cell>
    <Cell><Data ss:Type="String">ZFP90</Data><NamedCell ss:Name="_FilterDatabase"/></Cell>
    <Cell><Data ss:Type="String">ZFP90 zinc finger protein</Data><NamedCell
      ss:Name="_FilterDatabase"/></Cell>
   </Row>
   <Row ss:AutoFitHeight="0">
    <Cell><Data ss:Type="String">207175_at</Data><NamedCell
      ss:Name="_FilterDatabase"/></Cell>
    <Cell ss:StyleID="s62"><Data ss:Type="Number">3.1400000000000001E-20</Data><NamedCell
      ss:Name="_FilterDatabase"/></Cell>
    <Cell ss:StyleID="s62"><Data ss:Type="Number">1.11E-22</Data><NamedCell
      ss:Name="_FilterDatabase"/></Cell>
    <Cell><Data ss:Type="Number">-14.893684</Data><NamedCell
      ss:Name="_FilterDatabase"/></Cell>
    <Cell><Data ss:Type="Number">41.294511700000001</Data><NamedCell
      ss:Name="_FilterDatabase"/></Cell>
    <Cell><Data ss:Type="Number">-3.7332964999999998</Data><NamedCell
      ss:Name="_FilterDatabase"/></Cell>
    <Cell><Data ss:Type="String">ADIPOQ</Data><NamedCell ss:Name="_FilterDatabase"/></Cell>
    <Cell><Data ss:Type="String">adiponectin, C1Q and collagen domain containing</Data><NamedCell
      ss:Name="_FilterDatabase"/></Cell>
   </Row>
   <Row ss:AutoFitHeight="0">
    <Cell><Data ss:Type="String">240363_at</Data><NamedCell
      ss:Name="_FilterDatabase"/></Cell>
    <Cell ss:StyleID="s62"><Data ss:Type="Number">3.19E-20</Data><NamedCell
      ss:Name="_FilterDatabase"/></Cell>
    <Cell ss:StyleID="s62"><Data ss:Type="Number">1.14E-22</Data><NamedCell
      ss:Name="_FilterDatabase"/></Cell>
    <Cell><Data ss:Type="Number">-14.888125</Data><NamedCell
      ss:Name="_FilterDatabase"/></Cell>
    <Cell><Data ss:Type="Number">41.2757778</Data><NamedCell
      ss:Name="_FilterDatabase"/></Cell>
    <Cell><Data ss:Type="Number">-2.1149016</Data><NamedCell
      ss:Name="_FilterDatabase"/></Cell>
    <Cell><Data ss:Type="String">ANK1</Data><NamedCell ss:Name="_FilterDatabase"/></Cell>
    <Cell><Data ss:Type="String">ankyrin 1</Data><NamedCell
      ss:Name="_FilterDatabase"/></Cell>
   </Row>
   <Row ss:AutoFitHeight="0">
    <Cell><Data ss:Type="String">1553046_s_at</Data><NamedCell
      ss:Name="_FilterDatabase"/></Cell>
    <Cell ss:StyleID="s62"><Data ss:Type="Number">3.3600000000000002E-20</Data><NamedCell
      ss:Name="_FilterDatabase"/></Cell>
    <Cell ss:StyleID="s62"><Data ss:Type="Number">1.2E-22</Data><NamedCell
      ss:Name="_FilterDatabase"/></Cell>
    <Cell><Data ss:Type="Number">-14.870692</Data><NamedCell
      ss:Name="_FilterDatabase"/></Cell>
    <Cell><Data ss:Type="Number">41.216996399999999</Data><NamedCell
      ss:Name="_FilterDatabase"/></Cell>
    <Cell><Data ss:Type="Number">-2.1712506999999999</Data><NamedCell
      ss:Name="_FilterDatabase"/></Cell>
    <Cell><Data ss:Type="String">GAL3ST2</Data><NamedCell ss:Name="_FilterDatabase"/></Cell>
    <Cell><Data ss:Type="String">galactose-3-O-sulfotransferase 2</Data><NamedCell
      ss:Name="_FilterDatabase"/></Cell>
   </Row>
   <Row ss:AutoFitHeight="0" ss:Hidden="1">
    <Cell><Data ss:Type="String">236040_at</Data><NamedCell
      ss:Name="_FilterDatabase"/></Cell>
    <Cell ss:StyleID="s62"><Data ss:Type="Number">3.9000000000000001E-20</Data><NamedCell
      ss:Name="_FilterDatabase"/></Cell>
    <Cell ss:StyleID="s62"><Data ss:Type="Number">1.4099999999999999E-22</Data><NamedCell
      ss:Name="_FilterDatabase"/></Cell>
    <Cell><Data ss:Type="Number">-14.825561</Data><NamedCell
      ss:Name="_FilterDatabase"/></Cell>
    <Cell><Data ss:Type="Number">41.064642499999998</Data><NamedCell
      ss:Name="_FilterDatabase"/></Cell>
    <Cell><Data ss:Type="Number">-1.9710723000000001</Data><NamedCell
      ss:Name="_FilterDatabase"/></Cell>
    <Cell><Data ss:Type="String">XAGE3</Data><NamedCell ss:Name="_FilterDatabase"/></Cell>
    <Cell><Data ss:Type="String">X antigen family member 3</Data><NamedCell
      ss:Name="_FilterDatabase"/></Cell>
   </Row>
   <Row ss:AutoFitHeight="0">
    <Cell><Data ss:Type="String">222023_at</Data><NamedCell
      ss:Name="_FilterDatabase"/></Cell>
    <Cell ss:StyleID="s62"><Data ss:Type="Number">4.2699999999999997E-20</Data><NamedCell
      ss:Name="_FilterDatabase"/></Cell>
    <Cell ss:StyleID="s62"><Data ss:Type="Number">1.5399999999999999E-22</Data><NamedCell
      ss:Name="_FilterDatabase"/></Cell>
    <Cell><Data ss:Type="Number">-14.797950999999999</Data><NamedCell
      ss:Name="_FilterDatabase"/></Cell>
    <Cell><Data ss:Type="Number">40.971304799999999</Data><NamedCell
      ss:Name="_FilterDatabase"/></Cell>
    <Cell><Data ss:Type="Number">-2.6233455000000001</Data><NamedCell
      ss:Name="_FilterDatabase"/></Cell>
    <Cell><Data ss:Type="String">AKAP13</Data><NamedCell ss:Name="_FilterDatabase"/></Cell>
    <Cell><Data ss:Type="String">A-kinase anchoring protein 13</Data><NamedCell
      ss:Name="_FilterDatabase"/></Cell>
   </Row>
   <Row ss:AutoFitHeight="0" ss:Hidden="1">
    <Cell><Data ss:Type="String">214057_at</Data><NamedCell
      ss:Name="_FilterDatabase"/></Cell>
    <Cell ss:StyleID="s62"><Data ss:Type="Number">4.8199999999999999E-20</Data><NamedCell
      ss:Name="_FilterDatabase"/></Cell>
    <Cell ss:StyleID="s62"><Data ss:Type="Number">1.75E-22</Data><NamedCell
      ss:Name="_FilterDatabase"/></Cell>
    <Cell><Data ss:Type="Number">-14.760895</Data><NamedCell
      ss:Name="_FilterDatabase"/></Cell>
    <Cell><Data ss:Type="Number">40.845877899999998</Data><NamedCell
      ss:Name="_FilterDatabase"/></Cell>
    <Cell><Data ss:Type="Number">-1.8743567000000001</Data><NamedCell
      ss:Name="_FilterDatabase"/></Cell>
    <Cell><Data ss:Type="String">MCL1</Data><NamedCell ss:Name="_FilterDatabase"/></Cell>
    <Cell><Data ss:Type="String">BCL2 family apoptosis regulator</Data><NamedCell
      ss:Name="_FilterDatabase"/></Cell>
   </Row>
   <Row ss:AutoFitHeight="0">
    <Cell><Data ss:Type="String">217414_x_at</Data><NamedCell
      ss:Name="_FilterDatabase"/></Cell>
    <Cell ss:StyleID="s62"><Data ss:Type="Number">4.84E-20</Data><NamedCell
      ss:Name="_FilterDatabase"/></Cell>
    <Cell ss:StyleID="s62"><Data ss:Type="Number">1.7700000000000001E-22</Data><NamedCell
      ss:Name="_FilterDatabase"/></Cell>
    <Cell><Data ss:Type="Number">-14.758224999999999</Data><NamedCell
      ss:Name="_FilterDatabase"/></Cell>
    <Cell><Data ss:Type="Number">40.836832399999999</Data><NamedCell
      ss:Name="_FilterDatabase"/></Cell>
    <Cell><Data ss:Type="Number">-4.1059935000000003</Data><NamedCell
      ss:Name="_FilterDatabase"/></Cell>
    <Cell><Data ss:Type="String">HBA2///HBA1</Data><NamedCell
      ss:Name="_FilterDatabase"/></Cell>
    <Cell><Data ss:Type="String">hemoglobin subunit alpha 2///hemoglobin subunit alpha 1</Data><NamedCell
      ss:Name="_FilterDatabase"/></Cell>
   </Row>
   <Row ss:AutoFitHeight="0">
    <Cell><Data ss:Type="String">1559362_at</Data><NamedCell
      ss:Name="_FilterDatabase"/></Cell>
    <Cell ss:StyleID="s62"><Data ss:Type="Number">4.9900000000000001E-20</Data><NamedCell
      ss:Name="_FilterDatabase"/></Cell>
    <Cell ss:StyleID="s62"><Data ss:Type="Number">1.8400000000000001E-22</Data><NamedCell
      ss:Name="_FilterDatabase"/></Cell>
    <Cell><Data ss:Type="Number">-14.747399</Data><NamedCell
      ss:Name="_FilterDatabase"/></Cell>
    <Cell><Data ss:Type="Number">40.800153199999997</Data><NamedCell
      ss:Name="_FilterDatabase"/></Cell>
    <Cell><Data ss:Type="Number">-2.7619615999999998</Data><NamedCell
      ss:Name="_FilterDatabase"/></Cell>
   </Row>
   <Row ss:AutoFitHeight="0" ss:Hidden="1">
    <Cell><Data ss:Type="String">218862_at</Data><NamedCell
      ss:Name="_FilterDatabase"/></Cell>
    <Cell ss:StyleID="s62"><Data ss:Type="Number">5.1200000000000002E-20</Data><NamedCell
      ss:Name="_FilterDatabase"/></Cell>
    <Cell ss:StyleID="s62"><Data ss:Type="Number">1.89E-22</Data><NamedCell
      ss:Name="_FilterDatabase"/></Cell>
    <Cell><Data ss:Type="Number">14.738695</Data><NamedCell
      ss:Name="_FilterDatabase"/></Cell>
    <Cell><Data ss:Type="Number">40.770648999999999</Data><NamedCell
      ss:Name="_FilterDatabase"/></Cell>
    <Cell><Data ss:Type="Number">3.079612</Data><NamedCell
      ss:Name="_FilterDatabase"/></Cell>
    <Cell><Data ss:Type="String">ASB13</Data><NamedCell ss:Name="_FilterDatabase"/></Cell>
    <Cell><Data ss:Type="String">ankyrin repeat and SOCS box containing 13</Data><NamedCell
      ss:Name="_FilterDatabase"/></Cell>
   </Row>
   <Row ss:AutoFitHeight="0">
    <Cell><Data ss:Type="String">1563034_at</Data><NamedCell
      ss:Name="_FilterDatabase"/></Cell>
    <Cell ss:StyleID="s62"><Data ss:Type="Number">5.2699999999999998E-20</Data><NamedCell
      ss:Name="_FilterDatabase"/></Cell>
    <Cell ss:StyleID="s62"><Data ss:Type="Number">1.95E-22</Data><NamedCell
      ss:Name="_FilterDatabase"/></Cell>
    <Cell><Data ss:Type="Number">-14.728999</Data><NamedCell
      ss:Name="_FilterDatabase"/></Cell>
    <Cell><Data ss:Type="Number">40.737772100000001</Data><NamedCell
      ss:Name="_FilterDatabase"/></Cell>
    <Cell><Data ss:Type="Number">-4.4951416000000002</Data><NamedCell
      ss:Name="_FilterDatabase"/></Cell>
    <Cell><Data ss:Type="String">GPD1</Data><NamedCell ss:Name="_FilterDatabase"/></Cell>
    <Cell><Data ss:Type="String">glycerol-3-phosphate dehydrogenase 1</Data><NamedCell
      ss:Name="_FilterDatabase"/></Cell>
   </Row>
   <Row ss:AutoFitHeight="0" ss:Hidden="1">
    <Cell><Data ss:Type="String">208211_s_at</Data><NamedCell
      ss:Name="_FilterDatabase"/></Cell>
    <Cell ss:StyleID="s62"><Data ss:Type="Number">5.33E-20</Data><NamedCell
      ss:Name="_FilterDatabase"/></Cell>
    <Cell ss:StyleID="s62"><Data ss:Type="Number">1.9899999999999999E-22</Data><NamedCell
      ss:Name="_FilterDatabase"/></Cell>
    <Cell><Data ss:Type="Number">-14.723941999999999</Data><NamedCell
      ss:Name="_FilterDatabase"/></Cell>
    <Cell><Data ss:Type="Number">40.720618700000003</Data><NamedCell
      ss:Name="_FilterDatabase"/></Cell>
    <Cell><Data ss:Type="Number">-1.6829076999999999</Data><NamedCell
      ss:Name="_FilterDatabase"/></Cell>
    <Cell><Data ss:Type="String">ALK</Data><NamedCell ss:Name="_FilterDatabase"/></Cell>
    <Cell><Data ss:Type="String">anaplastic lymphoma receptor tyrosine kinase</Data><NamedCell
      ss:Name="_FilterDatabase"/></Cell>
   </Row>
   <Row ss:AutoFitHeight="0">
    <Cell><Data ss:Type="String">1557606_at</Data><NamedCell
      ss:Name="_FilterDatabase"/></Cell>
    <Cell ss:StyleID="s62"><Data ss:Type="Number">5.4699999999999998E-20</Data><NamedCell
      ss:Name="_FilterDatabase"/></Cell>
    <Cell ss:StyleID="s62"><Data ss:Type="Number">2.05E-22</Data><NamedCell
      ss:Name="_FilterDatabase"/></Cell>
    <Cell><Data ss:Type="Number">-14.715183</Data><NamedCell
      ss:Name="_FilterDatabase"/></Cell>
    <Cell><Data ss:Type="Number">40.690904699999997</Data><NamedCell
      ss:Name="_FilterDatabase"/></Cell>
    <Cell><Data ss:Type="Number">-3.1158443999999998</Data><NamedCell
      ss:Name="_FilterDatabase"/></Cell>
    <Cell><Data ss:Type="String">LOC101928002</Data><NamedCell
      ss:Name="_FilterDatabase"/></Cell>
    <Cell><Data ss:Type="String">uncharacterized LOC101928002</Data><NamedCell
      ss:Name="_FilterDatabase"/></Cell>
   </Row>
   <Row ss:AutoFitHeight="0">
    <Cell><Data ss:Type="String">205440_s_at</Data><NamedCell
      ss:Name="_FilterDatabase"/></Cell>
    <Cell ss:StyleID="s62"><Data ss:Type="Number">5.4800000000000002E-20</Data><NamedCell
      ss:Name="_FilterDatabase"/></Cell>
    <Cell ss:StyleID="s62"><Data ss:Type="Number">2.0599999999999999E-22</Data><NamedCell
      ss:Name="_FilterDatabase"/></Cell>
    <Cell><Data ss:Type="Number">-14.713252000000001</Data><NamedCell
      ss:Name="_FilterDatabase"/></Cell>
    <Cell><Data ss:Type="Number">40.684353199999997</Data><NamedCell
      ss:Name="_FilterDatabase"/></Cell>
    <Cell><Data ss:Type="Number">-4.8848776000000003</Data><NamedCell
      ss:Name="_FilterDatabase"/></Cell>
    <Cell><Data ss:Type="String">NPY1R</Data><NamedCell ss:Name="_FilterDatabase"/></Cell>
    <Cell><Data ss:Type="String">neuropeptide Y receptor Y1</Data><NamedCell
      ss:Name="_FilterDatabase"/></Cell>
   </Row>
   <Row ss:AutoFitHeight="0" ss:Hidden="1">
    <Cell><Data ss:Type="String">218902_at</Data><NamedCell
      ss:Name="_FilterDatabase"/></Cell>
    <Cell ss:StyleID="s62"><Data ss:Type="Number">5.9600000000000004E-20</Data><NamedCell
      ss:Name="_FilterDatabase"/></Cell>
    <Cell ss:StyleID="s62"><Data ss:Type="Number">2.2600000000000001E-22</Data><NamedCell
      ss:Name="_FilterDatabase"/></Cell>
    <Cell><Data ss:Type="Number">14.687027</Data><NamedCell
      ss:Name="_FilterDatabase"/></Cell>
    <Cell><Data ss:Type="Number">40.595313500000003</Data><NamedCell
      ss:Name="_FilterDatabase"/></Cell>
    <Cell><Data ss:Type="Number">2.4951501</Data><NamedCell
      ss:Name="_FilterDatabase"/></Cell>
    <Cell><Data ss:Type="String">NOTCH1</Data><NamedCell ss:Name="_FilterDatabase"/></Cell>
    <Cell><Data ss:Type="String">notch 1</Data><NamedCell ss:Name="_FilterDatabase"/></Cell>
   </Row>
   <Row ss:AutoFitHeight="0">
    <Cell><Data ss:Type="String">205083_at</Data><NamedCell
      ss:Name="_FilterDatabase"/></Cell>
    <Cell ss:StyleID="s62"><Data ss:Type="Number">6.1800000000000005E-20</Data><NamedCell
      ss:Name="_FilterDatabase"/></Cell>
    <Cell ss:StyleID="s62"><Data ss:Type="Number">2.3500000000000001E-22</Data><NamedCell
      ss:Name="_FilterDatabase"/></Cell>
    <Cell><Data ss:Type="Number">-14.675362</Data><NamedCell
      ss:Name="_FilterDatabase"/></Cell>
    <Cell><Data ss:Type="Number">40.5556798</Data><NamedCell
      ss:Name="_FilterDatabase"/></Cell>
    <Cell><Data ss:Type="Number">-4.7958021999999998</Data><NamedCell
      ss:Name="_FilterDatabase"/></Cell>
    <Cell><Data ss:Type="String">AOX1</Data><NamedCell ss:Name="_FilterDatabase"/></Cell>
    <Cell><Data ss:Type="String">aldehyde oxidase 1</Data><NamedCell
      ss:Name="_FilterDatabase"/></Cell>
   </Row>
   <Row ss:AutoFitHeight="0">
    <Cell><Data ss:Type="String">1561953_at</Data><NamedCell
      ss:Name="_FilterDatabase"/></Cell>
    <Cell ss:StyleID="s62"><Data ss:Type="Number">6.1800000000000005E-20</Data><NamedCell
      ss:Name="_FilterDatabase"/></Cell>
    <Cell ss:StyleID="s62"><Data ss:Type="Number">2.3599999999999998E-22</Data><NamedCell
      ss:Name="_FilterDatabase"/></Cell>
    <Cell><Data ss:Type="Number">-14.673830000000001</Data><NamedCell
      ss:Name="_FilterDatabase"/></Cell>
    <Cell><Data ss:Type="Number">40.550474399999999</Data><NamedCell
      ss:Name="_FilterDatabase"/></Cell>
    <Cell><Data ss:Type="Number">-4.5943630999999998</Data><NamedCell
      ss:Name="_FilterDatabase"/></Cell>
   </Row>
   <Row ss:AutoFitHeight="0">
    <Cell><Data ss:Type="String">204793_at</Data><NamedCell
      ss:Name="_FilterDatabase"/></Cell>
    <Cell ss:StyleID="s62"><Data ss:Type="Number">6.3500000000000002E-20</Data><NamedCell
      ss:Name="_FilterDatabase"/></Cell>
    <Cell ss:StyleID="s62"><Data ss:Type="Number">2.4400000000000002E-22</Data><NamedCell
      ss:Name="_FilterDatabase"/></Cell>
    <Cell><Data ss:Type="Number">-14.664303</Data><NamedCell
      ss:Name="_FilterDatabase"/></Cell>
    <Cell><Data ss:Type="Number">40.518089500000002</Data><NamedCell
      ss:Name="_FilterDatabase"/></Cell>
    <Cell><Data ss:Type="Number">-2.6799382999999999</Data><NamedCell
      ss:Name="_FilterDatabase"/></Cell>
    <Cell><Data ss:Type="String">GPRASP1</Data><NamedCell ss:Name="_FilterDatabase"/></Cell>
    <Cell><Data ss:Type="String">G protein-coupled receptor associated sorting protein 1</Data><NamedCell
      ss:Name="_FilterDatabase"/></Cell>
   </Row>
   <Row ss:AutoFitHeight="0">
    <Cell><Data ss:Type="String">240385_at</Data><NamedCell
      ss:Name="_FilterDatabase"/></Cell>
    <Cell ss:StyleID="s62"><Data ss:Type="Number">6.4700000000000005E-20</Data><NamedCell
      ss:Name="_FilterDatabase"/></Cell>
    <Cell ss:StyleID="s62"><Data ss:Type="Number">2.4999999999999998E-22</Data><NamedCell
      ss:Name="_FilterDatabase"/></Cell>
    <Cell><Data ss:Type="Number">-14.657247</Data><NamedCell
      ss:Name="_FilterDatabase"/></Cell>
    <Cell><Data ss:Type="Number">40.4940973</Data><NamedCell
      ss:Name="_FilterDatabase"/></Cell>
    <Cell><Data ss:Type="Number">-2.5982923000000002</Data><NamedCell
      ss:Name="_FilterDatabase"/></Cell>
   </Row>
   <Row ss:AutoFitHeight="0" ss:Hidden="1">
    <Cell><Data ss:Type="String">236155_at</Data><NamedCell
      ss:Name="_FilterDatabase"/></Cell>
    <Cell ss:StyleID="s62"><Data ss:Type="Number">6.4700000000000005E-20</Data><NamedCell
      ss:Name="_FilterDatabase"/></Cell>
    <Cell ss:StyleID="s62"><Data ss:Type="Number">2.5099999999999999E-22</Data><NamedCell
      ss:Name="_FilterDatabase"/></Cell>
    <Cell><Data ss:Type="Number">-14.656366</Data><NamedCell
      ss:Name="_FilterDatabase"/></Cell>
    <Cell><Data ss:Type="Number">40.491100299999999</Data><NamedCell
      ss:Name="_FilterDatabase"/></Cell>
    <Cell><Data ss:Type="Number">-1.9270274999999999</Data><NamedCell
      ss:Name="_FilterDatabase"/></Cell>
    <Cell><Data ss:Type="String">ZCCHC6</Data><NamedCell ss:Name="_FilterDatabase"/></Cell>
    <Cell><Data ss:Type="String">zinc finger CCHC-type containing 6</Data><NamedCell
      ss:Name="_FilterDatabase"/></Cell>
   </Row>
   <Row ss:AutoFitHeight="0" ss:Hidden="1">
    <Cell><Data ss:Type="String">237502_at</Data><NamedCell
      ss:Name="_FilterDatabase"/></Cell>
    <Cell ss:StyleID="s62"><Data ss:Type="Number">6.6899999999999994E-20</Data><NamedCell
      ss:Name="_FilterDatabase"/></Cell>
    <Cell ss:StyleID="s62"><Data ss:Type="Number">2.6100000000000001E-22</Data><NamedCell
      ss:Name="_FilterDatabase"/></Cell>
    <Cell><Data ss:Type="Number">-14.644873</Data><NamedCell
      ss:Name="_FilterDatabase"/></Cell>
    <Cell><Data ss:Type="Number">40.452004500000001</Data><NamedCell
      ss:Name="_FilterDatabase"/></Cell>
    <Cell><Data ss:Type="Number">-1.9463634000000001</Data><NamedCell
      ss:Name="_FilterDatabase"/></Cell>
    <Cell><Data ss:Type="String">CRLS1</Data><NamedCell ss:Name="_FilterDatabase"/></Cell>
    <Cell><Data ss:Type="String">cardiolipin synthase 1</Data><NamedCell
      ss:Name="_FilterDatabase"/></Cell>
   </Row>
   <Row ss:AutoFitHeight="0" ss:Hidden="1">
    <Cell><Data ss:Type="String">1554198_at</Data><NamedCell
      ss:Name="_FilterDatabase"/></Cell>
    <Cell ss:StyleID="s62"><Data ss:Type="Number">6.9799999999999994E-20</Data><NamedCell
      ss:Name="_FilterDatabase"/></Cell>
    <Cell ss:StyleID="s62"><Data ss:Type="Number">2.7300000000000002E-22</Data><NamedCell
      ss:Name="_FilterDatabase"/></Cell>
    <Cell><Data ss:Type="Number">14.631441000000001</Data><NamedCell
      ss:Name="_FilterDatabase"/></Cell>
    <Cell><Data ss:Type="Number">40.406293300000002</Data><NamedCell
      ss:Name="_FilterDatabase"/></Cell>
    <Cell><Data ss:Type="Number">2.6387573999999998</Data><NamedCell
      ss:Name="_FilterDatabase"/></Cell>
    <Cell><Data ss:Type="String">SH3YL1</Data><NamedCell ss:Name="_FilterDatabase"/></Cell>
    <Cell><Data ss:Type="String">SH3 and SYLF domain containing 1</Data><NamedCell
      ss:Name="_FilterDatabase"/></Cell>
   </Row>
   <Row ss:AutoFitHeight="0">
    <Cell><Data ss:Type="String">206529_x_at</Data><NamedCell
      ss:Name="_FilterDatabase"/></Cell>
    <Cell ss:StyleID="s62"><Data ss:Type="Number">7.2900000000000001E-20</Data><NamedCell
      ss:Name="_FilterDatabase"/></Cell>
    <Cell ss:StyleID="s62"><Data ss:Type="Number">2.8700000000000001E-22</Data><NamedCell
      ss:Name="_FilterDatabase"/></Cell>
    <Cell><Data ss:Type="Number">-14.617431</Data><NamedCell
      ss:Name="_FilterDatabase"/></Cell>
    <Cell><Data ss:Type="Number">40.358587700000001</Data><NamedCell
      ss:Name="_FilterDatabase"/></Cell>
    <Cell><Data ss:Type="Number">-3.3019880000000001</Data><NamedCell
      ss:Name="_FilterDatabase"/></Cell>
    <Cell><Data ss:Type="String">SLC26A4</Data><NamedCell ss:Name="_FilterDatabase"/></Cell>
    <Cell><Data ss:Type="String">solute carrier family 26 member 4</Data><NamedCell
      ss:Name="_FilterDatabase"/></Cell>
   </Row>
   <Row ss:AutoFitHeight="0" ss:Hidden="1">
    <Cell><Data ss:Type="String">234190_at</Data><NamedCell
      ss:Name="_FilterDatabase"/></Cell>
    <Cell ss:StyleID="s62"><Data ss:Type="Number">7.8199999999999996E-20</Data><NamedCell
      ss:Name="_FilterDatabase"/></Cell>
    <Cell ss:StyleID="s62"><Data ss:Type="Number">3.09E-22</Data><NamedCell
      ss:Name="_FilterDatabase"/></Cell>
    <Cell><Data ss:Type="Number">-14.59563</Data><NamedCell
      ss:Name="_FilterDatabase"/></Cell>
    <Cell><Data ss:Type="Number">40.284303000000001</Data><NamedCell
      ss:Name="_FilterDatabase"/></Cell>
    <Cell><Data ss:Type="Number">-1.6938842000000001</Data><NamedCell
      ss:Name="_FilterDatabase"/></Cell>
   </Row>
   <Row ss:AutoFitHeight="0" ss:Hidden="1">
    <Cell><Data ss:Type="String">203143_s_at</Data><NamedCell
      ss:Name="_FilterDatabase"/></Cell>
    <Cell ss:StyleID="s62"><Data ss:Type="Number">8.3699999999999998E-20</Data><NamedCell
      ss:Name="_FilterDatabase"/></Cell>
    <Cell ss:StyleID="s62"><Data ss:Type="Number">3.3199999999999999E-22</Data><NamedCell
      ss:Name="_FilterDatabase"/></Cell>
    <Cell><Data ss:Type="Number">14.574611000000001</Data><NamedCell
      ss:Name="_FilterDatabase"/></Cell>
    <Cell><Data ss:Type="Number">40.212621800000001</Data><NamedCell
      ss:Name="_FilterDatabase"/></Cell>
    <Cell><Data ss:Type="Number">2.1787841000000001</Data><NamedCell
      ss:Name="_FilterDatabase"/></Cell>
    <Cell><Data ss:Type="String">KIAA0040</Data><NamedCell
      ss:Name="_FilterDatabase"/></Cell>
    <Cell><Data ss:Type="String">KIAA0040</Data><NamedCell
      ss:Name="_FilterDatabase"/></Cell>
   </Row>
   <Row ss:AutoFitHeight="0">
    <Cell><Data ss:Type="String">205433_at</Data><NamedCell
      ss:Name="_FilterDatabase"/></Cell>
    <Cell ss:StyleID="s62"><Data ss:Type="Number">8.9399999999999995E-20</Data><NamedCell
      ss:Name="_FilterDatabase"/></Cell>
    <Cell ss:StyleID="s62"><Data ss:Type="Number">3.5600000000000001E-22</Data><NamedCell
      ss:Name="_FilterDatabase"/></Cell>
    <Cell><Data ss:Type="Number">-14.554088999999999</Data><NamedCell
      ss:Name="_FilterDatabase"/></Cell>
    <Cell><Data ss:Type="Number">40.1425822</Data><NamedCell
      ss:Name="_FilterDatabase"/></Cell>
    <Cell><Data ss:Type="Number">-5.1106175</Data><NamedCell
      ss:Name="_FilterDatabase"/></Cell>
    <Cell><Data ss:Type="String">BCHE</Data><NamedCell ss:Name="_FilterDatabase"/></Cell>
    <Cell><Data ss:Type="String">butyrylcholinesterase</Data><NamedCell
      ss:Name="_FilterDatabase"/></Cell>
   </Row>
   <Row ss:AutoFitHeight="0">
    <Cell><Data ss:Type="String">215992_s_at</Data><NamedCell
      ss:Name="_FilterDatabase"/></Cell>
    <Cell ss:StyleID="s62"><Data ss:Type="Number">1.0499999999999999E-19</Data><NamedCell
      ss:Name="_FilterDatabase"/></Cell>
    <Cell ss:StyleID="s62"><Data ss:Type="Number">4.19E-22</Data><NamedCell
      ss:Name="_FilterDatabase"/></Cell>
    <Cell><Data ss:Type="Number">-14.507375</Data><NamedCell
      ss:Name="_FilterDatabase"/></Cell>
    <Cell><Data ss:Type="Number">39.9829443</Data><NamedCell
      ss:Name="_FilterDatabase"/></Cell>
    <Cell><Data ss:Type="Number">-3.4059396999999998</Data><NamedCell
      ss:Name="_FilterDatabase"/></Cell>
    <Cell><Data ss:Type="String">RAPGEF2</Data><NamedCell ss:Name="_FilterDatabase"/></Cell>
    <Cell><Data ss:Type="String">Rap guanine nucleotide exchange factor 2</Data><NamedCell
      ss:Name="_FilterDatabase"/></Cell>
   </Row>
   <Row ss:AutoFitHeight="0">
    <Cell><Data ss:Type="String">1560813_at</Data><NamedCell
      ss:Name="_FilterDatabase"/></Cell>
    <Cell ss:StyleID="s62"><Data ss:Type="Number">1.07E-19</Data><NamedCell
      ss:Name="_FilterDatabase"/></Cell>
    <Cell ss:StyleID="s62"><Data ss:Type="Number">4.3000000000000004E-22</Data><NamedCell
      ss:Name="_FilterDatabase"/></Cell>
    <Cell><Data ss:Type="Number">-14.499689999999999</Data><NamedCell
      ss:Name="_FilterDatabase"/></Cell>
    <Cell><Data ss:Type="Number">39.956654499999999</Data><NamedCell
      ss:Name="_FilterDatabase"/></Cell>
    <Cell><Data ss:Type="Number">-2.6898183000000002</Data><NamedCell
      ss:Name="_FilterDatabase"/></Cell>
   </Row>
   <Row ss:AutoFitHeight="0" ss:Hidden="1">
    <Cell><Data ss:Type="String">224905_at</Data><NamedCell
      ss:Name="_FilterDatabase"/></Cell>
    <Cell ss:StyleID="s62"><Data ss:Type="Number">1.24E-19</Data><NamedCell
      ss:Name="_FilterDatabase"/></Cell>
    <Cell ss:StyleID="s62"><Data ss:Type="Number">4.9899999999999998E-22</Data><NamedCell
      ss:Name="_FilterDatabase"/></Cell>
    <Cell><Data ss:Type="Number">14.456276000000001</Data><NamedCell
      ss:Name="_FilterDatabase"/></Cell>
    <Cell><Data ss:Type="Number">39.807995099999999</Data><NamedCell
      ss:Name="_FilterDatabase"/></Cell>
    <Cell><Data ss:Type="Number">3.4587550999999999</Data><NamedCell
      ss:Name="_FilterDatabase"/></Cell>
    <Cell><Data ss:Type="String">WDR26</Data><NamedCell ss:Name="_FilterDatabase"/></Cell>
    <Cell><Data ss:Type="String">WD repeat domain 26</Data><NamedCell
      ss:Name="_FilterDatabase"/></Cell>
   </Row>
   <Row ss:AutoFitHeight="0" ss:Hidden="1">
    <Cell><Data ss:Type="String">215621_s_at</Data><NamedCell
      ss:Name="_FilterDatabase"/></Cell>
    <Cell ss:StyleID="s62"><Data ss:Type="Number">1.3800000000000001E-19</Data><NamedCell
      ss:Name="_FilterDatabase"/></Cell>
    <Cell ss:StyleID="s62"><Data ss:Type="Number">5.6200000000000002E-22</Data><NamedCell
      ss:Name="_FilterDatabase"/></Cell>
    <Cell><Data ss:Type="Number">-14.422136999999999</Data><NamedCell
      ss:Name="_FilterDatabase"/></Cell>
    <Cell><Data ss:Type="Number">39.690918799999999</Data><NamedCell
      ss:Name="_FilterDatabase"/></Cell>
    <Cell><Data ss:Type="Number">-1.4799267</Data><NamedCell
      ss:Name="_FilterDatabase"/></Cell>
    <Cell><Data ss:Type="String">IGHD</Data><NamedCell ss:Name="_FilterDatabase"/></Cell>
    <Cell><Data ss:Type="String">immunoglobulin heavy constant delta</Data><NamedCell
      ss:Name="_FilterDatabase"/></Cell>
   </Row>
   <Row ss:AutoFitHeight="0" ss:Hidden="1">
    <Cell><Data ss:Type="String">210746_s_at</Data><NamedCell
      ss:Name="_FilterDatabase"/></Cell>
    <Cell ss:StyleID="s62"><Data ss:Type="Number">1.4399999999999999E-19</Data><NamedCell
      ss:Name="_FilterDatabase"/></Cell>
    <Cell ss:StyleID="s62"><Data ss:Type="Number">5.8600000000000004E-22</Data><NamedCell
      ss:Name="_FilterDatabase"/></Cell>
    <Cell><Data ss:Type="Number">-14.410138999999999</Data><NamedCell
      ss:Name="_FilterDatabase"/></Cell>
    <Cell><Data ss:Type="Number">39.649738499999998</Data><NamedCell
      ss:Name="_FilterDatabase"/></Cell>
    <Cell><Data ss:Type="Number">-1.7900345</Data><NamedCell
      ss:Name="_FilterDatabase"/></Cell>
    <Cell><Data ss:Type="String">EPB42</Data><NamedCell ss:Name="_FilterDatabase"/></Cell>
    <Cell><Data ss:Type="String">erythrocyte membrane protein band 4.2</Data><NamedCell
      ss:Name="_FilterDatabase"/></Cell>
   </Row>
   <Row ss:AutoFitHeight="0">
    <Cell><Data ss:Type="String">202987_at</Data><NamedCell
      ss:Name="_FilterDatabase"/></Cell>
    <Cell ss:StyleID="s62"><Data ss:Type="Number">1.4699999999999999E-19</Data><NamedCell
      ss:Name="_FilterDatabase"/></Cell>
    <Cell ss:StyleID="s62"><Data ss:Type="Number">6.0200000000000001E-22</Data><NamedCell
      ss:Name="_FilterDatabase"/></Cell>
    <Cell><Data ss:Type="Number">-14.402502</Data><NamedCell
      ss:Name="_FilterDatabase"/></Cell>
    <Cell><Data ss:Type="Number">39.6235158</Data><NamedCell
      ss:Name="_FilterDatabase"/></Cell>
    <Cell><Data ss:Type="Number">-3.2565811</Data><NamedCell
      ss:Name="_FilterDatabase"/></Cell>
    <Cell><Data ss:Type="String">TRAF3IP2</Data><NamedCell
      ss:Name="_FilterDatabase"/></Cell>
    <Cell><Data ss:Type="String">TRAF3 interacting protein 2</Data><NamedCell
      ss:Name="_FilterDatabase"/></Cell>
   </Row>
   <Row ss:AutoFitHeight="0" ss:Hidden="1">
    <Cell><Data ss:Type="String">233108_at</Data><NamedCell
      ss:Name="_FilterDatabase"/></Cell>
    <Cell ss:StyleID="s62"><Data ss:Type="Number">1.4699999999999999E-19</Data><NamedCell
      ss:Name="_FilterDatabase"/></Cell>
    <Cell ss:StyleID="s62"><Data ss:Type="Number">6.0500000000000002E-22</Data><NamedCell
      ss:Name="_FilterDatabase"/></Cell>
    <Cell><Data ss:Type="Number">-14.400990999999999</Data><NamedCell
      ss:Name="_FilterDatabase"/></Cell>
    <Cell><Data ss:Type="Number">39.618324800000003</Data><NamedCell
      ss:Name="_FilterDatabase"/></Cell>
    <Cell><Data ss:Type="Number">-1.4881917</Data><NamedCell
      ss:Name="_FilterDatabase"/></Cell>
   </Row>
   <Row ss:AutoFitHeight="0">
    <Cell><Data ss:Type="String">222153_at</Data><NamedCell
      ss:Name="_FilterDatabase"/></Cell>
    <Cell ss:StyleID="s62"><Data ss:Type="Number">1.61E-19</Data><NamedCell
      ss:Name="_FilterDatabase"/></Cell>
    <Cell ss:StyleID="s62"><Data ss:Type="Number">6.6600000000000002E-22</Data><NamedCell
      ss:Name="_FilterDatabase"/></Cell>
    <Cell><Data ss:Type="Number">-14.373291999999999</Data><NamedCell
      ss:Name="_FilterDatabase"/></Cell>
    <Cell><Data ss:Type="Number">39.523148599999999</Data><NamedCell
      ss:Name="_FilterDatabase"/></Cell>
    <Cell><Data ss:Type="Number">-2.6377630999999999</Data><NamedCell
      ss:Name="_FilterDatabase"/></Cell>
    <Cell><Data ss:Type="String">MYEF2</Data><NamedCell ss:Name="_FilterDatabase"/></Cell>
    <Cell><Data ss:Type="String">myelin expression factor 2</Data><NamedCell
      ss:Name="_FilterDatabase"/></Cell>
   </Row>
   <Row ss:AutoFitHeight="0" ss:Hidden="1">
    <Cell><Data ss:Type="String">1562330_s_at</Data><NamedCell
      ss:Name="_FilterDatabase"/></Cell>
    <Cell ss:StyleID="s62"><Data ss:Type="Number">1.61E-19</Data><NamedCell
      ss:Name="_FilterDatabase"/></Cell>
    <Cell ss:StyleID="s62"><Data ss:Type="Number">6.6699999999999999E-22</Data><NamedCell
      ss:Name="_FilterDatabase"/></Cell>
    <Cell><Data ss:Type="Number">14.372748</Data><NamedCell
      ss:Name="_FilterDatabase"/></Cell>
    <Cell><Data ss:Type="Number">39.521275600000003</Data><NamedCell
      ss:Name="_FilterDatabase"/></Cell>
    <Cell><Data ss:Type="Number">1.8774416</Data><NamedCell
      ss:Name="_FilterDatabase"/></Cell>
    <Cell><Data ss:Type="String">CSMD1</Data><NamedCell ss:Name="_FilterDatabase"/></Cell>
    <Cell><Data ss:Type="String">CUB and Sushi multiple domains 1</Data><NamedCell
      ss:Name="_FilterDatabase"/></Cell>
   </Row>
   <Row ss:AutoFitHeight="0">
    <Cell><Data ss:Type="String">239409_at</Data><NamedCell
      ss:Name="_FilterDatabase"/></Cell>
    <Cell ss:StyleID="s62"><Data ss:Type="Number">1.71E-19</Data><NamedCell
      ss:Name="_FilterDatabase"/></Cell>
    <Cell ss:StyleID="s62"><Data ss:Type="Number">7.1200000000000002E-22</Data><NamedCell
      ss:Name="_FilterDatabase"/></Cell>
    <Cell><Data ss:Type="Number">-14.353773</Data><NamedCell
      ss:Name="_FilterDatabase"/></Cell>
    <Cell><Data ss:Type="Number">39.456017199999998</Data><NamedCell
      ss:Name="_FilterDatabase"/></Cell>
    <Cell><Data ss:Type="Number">-2.1877157</Data><NamedCell
      ss:Name="_FilterDatabase"/></Cell>
   </Row>
   <Row ss:AutoFitHeight="0" ss:Hidden="1">
    <Cell><Data ss:Type="String">231620_at</Data><NamedCell
      ss:Name="_FilterDatabase"/></Cell>
    <Cell ss:StyleID="s62"><Data ss:Type="Number">1.74E-19</Data><NamedCell
      ss:Name="_FilterDatabase"/></Cell>
    <Cell ss:StyleID="s62"><Data ss:Type="Number">7.31E-22</Data><NamedCell
      ss:Name="_FilterDatabase"/></Cell>
    <Cell><Data ss:Type="Number">-14.346475</Data><NamedCell
      ss:Name="_FilterDatabase"/></Cell>
    <Cell><Data ss:Type="Number">39.430902000000003</Data><NamedCell
      ss:Name="_FilterDatabase"/></Cell>
    <Cell><Data ss:Type="Number">-1.3427624</Data><NamedCell
      ss:Name="_FilterDatabase"/></Cell>
    <Cell><Data ss:Type="String">LOC101929315</Data><NamedCell
      ss:Name="_FilterDatabase"/></Cell>
    <Cell><Data ss:Type="String">uncharacterized LOC101929315</Data><NamedCell
      ss:Name="_FilterDatabase"/></Cell>
   </Row>
   <Row ss:AutoFitHeight="0" ss:Hidden="1">
    <Cell><Data ss:Type="String">202111_at</Data><NamedCell
      ss:Name="_FilterDatabase"/></Cell>
    <Cell ss:StyleID="s62"><Data ss:Type="Number">1.7500000000000001E-19</Data><NamedCell
      ss:Name="_FilterDatabase"/></Cell>
    <Cell ss:StyleID="s62"><Data ss:Type="Number">7.3499999999999997E-22</Data><NamedCell
      ss:Name="_FilterDatabase"/></Cell>
    <Cell><Data ss:Type="Number">14.344893000000001</Data><NamedCell
      ss:Name="_FilterDatabase"/></Cell>
    <Cell><Data ss:Type="Number">39.425457199999997</Data><NamedCell
      ss:Name="_FilterDatabase"/></Cell>
    <Cell><Data ss:Type="Number">4.4143796000000002</Data><NamedCell
      ss:Name="_FilterDatabase"/></Cell>
    <Cell><Data ss:Type="String">SLC4A2</Data><NamedCell ss:Name="_FilterDatabase"/></Cell>
    <Cell><Data ss:Type="String">solute carrier family 4 member 2</Data><NamedCell
      ss:Name="_FilterDatabase"/></Cell>
   </Row>
   <Row ss:AutoFitHeight="0">
    <Cell><Data ss:Type="String">32502_at</Data><NamedCell
      ss:Name="_FilterDatabase"/></Cell>
    <Cell ss:StyleID="s62"><Data ss:Type="Number">1.7800000000000001E-19</Data><NamedCell
      ss:Name="_FilterDatabase"/></Cell>
    <Cell ss:StyleID="s62"><Data ss:Type="Number">7.5100000000000004E-22</Data><NamedCell
      ss:Name="_FilterDatabase"/></Cell>
    <Cell><Data ss:Type="Number">-14.338592999999999</Data><NamedCell
      ss:Name="_FilterDatabase"/></Cell>
    <Cell><Data ss:Type="Number">39.403773899999997</Data><NamedCell
      ss:Name="_FilterDatabase"/></Cell>
    <Cell><Data ss:Type="Number">-2.0923617999999999</Data><NamedCell
      ss:Name="_FilterDatabase"/></Cell>
    <Cell><Data ss:Type="String">GDPD5</Data><NamedCell ss:Name="_FilterDatabase"/></Cell>
    <Cell><Data ss:Type="String">glycerophosphodiester phosphodiesterase domain containing 5</Data><NamedCell
      ss:Name="_FilterDatabase"/></Cell>
   </Row>
   <Row ss:AutoFitHeight="0">
    <Cell><Data ss:Type="String">211745_x_at</Data><NamedCell
      ss:Name="_FilterDatabase"/></Cell>
    <Cell ss:StyleID="s62"><Data ss:Type="Number">1.87E-19</Data><NamedCell
      ss:Name="_FilterDatabase"/></Cell>
    <Cell ss:StyleID="s62"><Data ss:Type="Number">7.9599999999999997E-22</Data><NamedCell
      ss:Name="_FilterDatabase"/></Cell>
    <Cell><Data ss:Type="Number">-14.322005000000001</Data><NamedCell
      ss:Name="_FilterDatabase"/></Cell>
    <Cell><Data ss:Type="Number">39.346650099999998</Data><NamedCell
      ss:Name="_FilterDatabase"/></Cell>
    <Cell><Data ss:Type="Number">-3.8827048</Data><NamedCell
      ss:Name="_FilterDatabase"/></Cell>
    <Cell><Data ss:Type="String">HBA2///HBA1</Data><NamedCell
      ss:Name="_FilterDatabase"/></Cell>
    <Cell><Data ss:Type="String">hemoglobin subunit alpha 2///hemoglobin subunit alpha 1</Data><NamedCell
      ss:Name="_FilterDatabase"/></Cell>
   </Row>
   <Row ss:AutoFitHeight="0">
    <Cell><Data ss:Type="String">243781_at</Data><NamedCell
      ss:Name="_FilterDatabase"/></Cell>
    <Cell ss:StyleID="s62"><Data ss:Type="Number">1.9E-19</Data><NamedCell
      ss:Name="_FilterDatabase"/></Cell>
    <Cell ss:StyleID="s62"><Data ss:Type="Number">8.0799999999999998E-22</Data><NamedCell
      ss:Name="_FilterDatabase"/></Cell>
    <Cell><Data ss:Type="Number">-14.317534999999999</Data><NamedCell
      ss:Name="_FilterDatabase"/></Cell>
    <Cell><Data ss:Type="Number">39.331249</Data><NamedCell
      ss:Name="_FilterDatabase"/></Cell>
    <Cell><Data ss:Type="Number">-5.5719257000000004</Data><NamedCell
      ss:Name="_FilterDatabase"/></Cell>
   </Row>
   <Row ss:AutoFitHeight="0">
    <Cell><Data ss:Type="String">206007_at</Data><NamedCell
      ss:Name="_FilterDatabase"/></Cell>
    <Cell ss:StyleID="s62"><Data ss:Type="Number">1.9199999999999999E-19</Data><NamedCell
      ss:Name="_FilterDatabase"/></Cell>
    <Cell ss:StyleID="s62"><Data ss:Type="Number">8.2099999999999996E-22</Data><NamedCell
      ss:Name="_FilterDatabase"/></Cell>
    <Cell><Data ss:Type="Number">-14.31311</Data><NamedCell
      ss:Name="_FilterDatabase"/></Cell>
    <Cell><Data ss:Type="Number">39.316004</Data><NamedCell
      ss:Name="_FilterDatabase"/></Cell>
    <Cell><Data ss:Type="Number">-3.8413263</Data><NamedCell
      ss:Name="_FilterDatabase"/></Cell>
    <Cell><Data ss:Type="String">PRG4</Data><NamedCell ss:Name="_FilterDatabase"/></Cell>
    <Cell><Data ss:Type="String">proteoglycan 4</Data><NamedCell
      ss:Name="_FilterDatabase"/></Cell>
   </Row>
   <Row ss:AutoFitHeight="0">
    <Cell><Data ss:Type="String">226773_at</Data><NamedCell
      ss:Name="_FilterDatabase"/></Cell>
    <Cell ss:StyleID="s62"><Data ss:Type="Number">1.9399999999999999E-19</Data><NamedCell
      ss:Name="_FilterDatabase"/></Cell>
    <Cell ss:StyleID="s62"><Data ss:Type="Number">8.32E-22</Data><NamedCell
      ss:Name="_FilterDatabase"/></Cell>
    <Cell><Data ss:Type="Number">-14.308984000000001</Data><NamedCell
      ss:Name="_FilterDatabase"/></Cell>
    <Cell><Data ss:Type="Number">39.301784099999999</Data><NamedCell
      ss:Name="_FilterDatabase"/></Cell>
    <Cell><Data ss:Type="Number">-2.1313710000000001</Data><NamedCell
      ss:Name="_FilterDatabase"/></Cell>
    <Cell><Data ss:Type="String">PPM1K</Data><NamedCell ss:Name="_FilterDatabase"/></Cell>
    <Cell><Data ss:Type="String">protein phosphatase, Mg2+/Mn2+ dependent 1K</Data><NamedCell
      ss:Name="_FilterDatabase"/></Cell>
   </Row>
   <Row ss:AutoFitHeight="0" ss:Hidden="1">
    <Cell><Data ss:Type="String">211764_s_at</Data><NamedCell
      ss:Name="_FilterDatabase"/></Cell>
    <Cell ss:StyleID="s62"><Data ss:Type="Number">2.01E-19</Data><NamedCell
      ss:Name="_FilterDatabase"/></Cell>
    <Cell ss:StyleID="s62"><Data ss:Type="Number">8.6600000000000008E-22</Data><NamedCell
      ss:Name="_FilterDatabase"/></Cell>
    <Cell><Data ss:Type="Number">14.297545</Data><NamedCell
      ss:Name="_FilterDatabase"/></Cell>
    <Cell><Data ss:Type="Number">39.262351099999997</Data><NamedCell
      ss:Name="_FilterDatabase"/></Cell>
    <Cell><Data ss:Type="Number">2.6253183</Data><NamedCell
      ss:Name="_FilterDatabase"/></Cell>
    <Cell><Data ss:Type="String">UBE2D1</Data><NamedCell ss:Name="_FilterDatabase"/></Cell>
    <Cell><Data ss:Type="String">ubiquitin conjugating enzyme E2 D1</Data><NamedCell
      ss:Name="_FilterDatabase"/></Cell>
   </Row>
   <Row ss:AutoFitHeight="0">
    <Cell><Data ss:Type="String">216589_at</Data><NamedCell
      ss:Name="_FilterDatabase"/></Cell>
    <Cell ss:StyleID="s62"><Data ss:Type="Number">2.0700000000000001E-19</Data><NamedCell
      ss:Name="_FilterDatabase"/></Cell>
    <Cell ss:StyleID="s62"><Data ss:Type="Number">8.9999999999999997E-22</Data><NamedCell
      ss:Name="_FilterDatabase"/></Cell>
    <Cell><Data ss:Type="Number">-14.286479</Data><NamedCell
      ss:Name="_FilterDatabase"/></Cell>
    <Cell><Data ss:Type="Number">39.224190999999998</Data><NamedCell
      ss:Name="_FilterDatabase"/></Cell>
    <Cell><Data ss:Type="Number">-3.3674691999999999</Data><NamedCell
      ss:Name="_FilterDatabase"/></Cell>
   </Row>
   <Row ss:AutoFitHeight="0">
    <Cell><Data ss:Type="String">225544_at</Data><NamedCell
      ss:Name="_FilterDatabase"/></Cell>
    <Cell ss:StyleID="s62"><Data ss:Type="Number">2.0700000000000001E-19</Data><NamedCell
      ss:Name="_FilterDatabase"/></Cell>
    <Cell ss:StyleID="s62"><Data ss:Type="Number">9.0100000000000004E-22</Data><NamedCell
      ss:Name="_FilterDatabase"/></Cell>
    <Cell><Data ss:Type="Number">-14.286318</Data><NamedCell
      ss:Name="_FilterDatabase"/></Cell>
    <Cell><Data ss:Type="Number">39.223633499999998</Data><NamedCell
      ss:Name="_FilterDatabase"/></Cell>
    <Cell><Data ss:Type="Number">-3.6059717</Data><NamedCell
      ss:Name="_FilterDatabase"/></Cell>
    <Cell><Data ss:Type="String">TBX3</Data><NamedCell ss:Name="_FilterDatabase"/></Cell>
    <Cell><Data ss:Type="String">T-box 3</Data><NamedCell ss:Name="_FilterDatabase"/></Cell>
   </Row>
   <Row ss:AutoFitHeight="0" ss:Hidden="1">
    <Cell><Data ss:Type="String">216251_s_at</Data><NamedCell
      ss:Name="_FilterDatabase"/></Cell>
    <Cell ss:StyleID="s62"><Data ss:Type="Number">2.2100000000000002E-19</Data><NamedCell
      ss:Name="_FilterDatabase"/></Cell>
    <Cell ss:StyleID="s62"><Data ss:Type="Number">9.6700000000000008E-22</Data><NamedCell
      ss:Name="_FilterDatabase"/></Cell>
    <Cell><Data ss:Type="Number">14.266042000000001</Data><NamedCell
      ss:Name="_FilterDatabase"/></Cell>
    <Cell><Data ss:Type="Number">39.153667400000003</Data><NamedCell
      ss:Name="_FilterDatabase"/></Cell>
    <Cell><Data ss:Type="Number">1.8777383999999999</Data><NamedCell
      ss:Name="_FilterDatabase"/></Cell>
    <Cell><Data ss:Type="String">TTLL12</Data><NamedCell ss:Name="_FilterDatabase"/></Cell>
    <Cell><Data ss:Type="String">tubulin tyrosine ligase like 12</Data><NamedCell
      ss:Name="_FilterDatabase"/></Cell>
   </Row>
   <Row ss:AutoFitHeight="0" ss:Hidden="1">
    <Cell><Data ss:Type="String">1564253_at</Data><NamedCell
      ss:Name="_FilterDatabase"/></Cell>
    <Cell ss:StyleID="s62"><Data ss:Type="Number">2.2400000000000002E-19</Data><NamedCell
      ss:Name="_FilterDatabase"/></Cell>
    <Cell ss:StyleID="s62"><Data ss:Type="Number">9.8500000000000009E-22</Data><NamedCell
      ss:Name="_FilterDatabase"/></Cell>
    <Cell><Data ss:Type="Number">-14.260483000000001</Data><NamedCell
      ss:Name="_FilterDatabase"/></Cell>
    <Cell><Data ss:Type="Number">39.134476399999997</Data><NamedCell
      ss:Name="_FilterDatabase"/></Cell>
    <Cell><Data ss:Type="Number">-1.5910355</Data><NamedCell
      ss:Name="_FilterDatabase"/></Cell>
    <Cell><Data ss:Type="String">LOC285766</Data><NamedCell
      ss:Name="_FilterDatabase"/></Cell>
    <Cell><Data ss:Type="String">uncharacterized LOC285766</Data><NamedCell
      ss:Name="_FilterDatabase"/></Cell>
   </Row>
   <Row ss:AutoFitHeight="0">
    <Cell><Data ss:Type="String">1560755_at</Data><NamedCell
      ss:Name="_FilterDatabase"/></Cell>
    <Cell ss:StyleID="s62"><Data ss:Type="Number">2.2699999999999998E-19</Data><NamedCell
      ss:Name="_FilterDatabase"/></Cell>
    <Cell ss:StyleID="s62"><Data ss:Type="Number">9.9999999999999991E-22</Data><NamedCell
      ss:Name="_FilterDatabase"/></Cell>
    <Cell><Data ss:Type="Number">-14.256382</Data><NamedCell
      ss:Name="_FilterDatabase"/></Cell>
    <Cell><Data ss:Type="Number">39.120315300000001</Data><NamedCell
      ss:Name="_FilterDatabase"/></Cell>
    <Cell><Data ss:Type="Number">-5.5077287999999998</Data><NamedCell
      ss:Name="_FilterDatabase"/></Cell>
   </Row>
   <Row ss:AutoFitHeight="0" ss:Hidden="1">
    <Cell><Data ss:Type="String">230513_at</Data><NamedCell
      ss:Name="_FilterDatabase"/></Cell>
    <Cell ss:StyleID="s62"><Data ss:Type="Number">2.3700000000000002E-19</Data><NamedCell
      ss:Name="_FilterDatabase"/></Cell>
    <Cell ss:StyleID="s62"><Data ss:Type="Number">1.0500000000000001E-21</Data><NamedCell
      ss:Name="_FilterDatabase"/></Cell>
    <Cell><Data ss:Type="Number">-14.241937999999999</Data><NamedCell
      ss:Name="_FilterDatabase"/></Cell>
    <Cell><Data ss:Type="Number">39.070420800000001</Data><NamedCell
      ss:Name="_FilterDatabase"/></Cell>
    <Cell><Data ss:Type="Number">-1.3286883</Data><NamedCell
      ss:Name="_FilterDatabase"/></Cell>
    <Cell><Data ss:Type="String">BAG6</Data><NamedCell ss:Name="_FilterDatabase"/></Cell>
    <Cell><Data ss:Type="String">BCL2 associated athanogene 6</Data><NamedCell
      ss:Name="_FilterDatabase"/></Cell>
   </Row>
   <Row ss:AutoFitHeight="0">
    <Cell><Data ss:Type="String">243951_at</Data><NamedCell
      ss:Name="_FilterDatabase"/></Cell>
    <Cell ss:StyleID="s62"><Data ss:Type="Number">2.4599999999999998E-19</Data><NamedCell
      ss:Name="_FilterDatabase"/></Cell>
    <Cell ss:StyleID="s62"><Data ss:Type="Number">1.09E-21</Data><NamedCell
      ss:Name="_FilterDatabase"/></Cell>
    <Cell><Data ss:Type="Number">-14.230403000000001</Data><NamedCell
      ss:Name="_FilterDatabase"/></Cell>
    <Cell><Data ss:Type="Number">39.030554700000003</Data><NamedCell
      ss:Name="_FilterDatabase"/></Cell>
    <Cell><Data ss:Type="Number">-3.4836757</Data><NamedCell
      ss:Name="_FilterDatabase"/></Cell>
    <Cell><Data ss:Type="String">ABCB1</Data><NamedCell ss:Name="_FilterDatabase"/></Cell>
    <Cell><Data ss:Type="String">ATP binding cassette subfamily B member 1</Data><NamedCell
      ss:Name="_FilterDatabase"/></Cell>
   </Row>
   <Row ss:AutoFitHeight="0">
    <Cell><Data ss:Type="String">241159_x_at</Data><NamedCell
      ss:Name="_FilterDatabase"/></Cell>
    <Cell ss:StyleID="s62"><Data ss:Type="Number">2.64E-19</Data><NamedCell
      ss:Name="_FilterDatabase"/></Cell>
    <Cell ss:StyleID="s62"><Data ss:Type="Number">1.18E-21</Data><NamedCell
      ss:Name="_FilterDatabase"/></Cell>
    <Cell><Data ss:Type="Number">-14.208598</Data><NamedCell
      ss:Name="_FilterDatabase"/></Cell>
    <Cell><Data ss:Type="Number">38.955147699999998</Data><NamedCell
      ss:Name="_FilterDatabase"/></Cell>
    <Cell><Data ss:Type="Number">-2.3002113</Data><NamedCell
      ss:Name="_FilterDatabase"/></Cell>
   </Row>
   <Row ss:AutoFitHeight="0">
    <Cell><Data ss:Type="String">208450_at</Data><NamedCell
      ss:Name="_FilterDatabase"/></Cell>
    <Cell ss:StyleID="s62"><Data ss:Type="Number">2.8600000000000001E-19</Data><NamedCell
      ss:Name="_FilterDatabase"/></Cell>
    <Cell ss:StyleID="s62"><Data ss:Type="Number">1.2799999999999999E-21</Data><NamedCell
      ss:Name="_FilterDatabase"/></Cell>
    <Cell><Data ss:Type="Number">-14.184816</Data><NamedCell
      ss:Name="_FilterDatabase"/></Cell>
    <Cell><Data ss:Type="Number">38.872833900000003</Data><NamedCell
      ss:Name="_FilterDatabase"/></Cell>
    <Cell><Data ss:Type="Number">-3.2233510000000001</Data><NamedCell
      ss:Name="_FilterDatabase"/></Cell>
    <Cell><Data ss:Type="String">LGALS2</Data><NamedCell ss:Name="_FilterDatabase"/></Cell>
    <Cell><Data ss:Type="String">galectin 2</Data><NamedCell
      ss:Name="_FilterDatabase"/></Cell>
   </Row>
   <Row ss:AutoFitHeight="0">
    <Cell><Data ss:Type="String">207995_s_at</Data><NamedCell
      ss:Name="_FilterDatabase"/></Cell>
    <Cell ss:StyleID="s62"><Data ss:Type="Number">3.06E-19</Data><NamedCell
      ss:Name="_FilterDatabase"/></Cell>
    <Cell ss:StyleID="s62"><Data ss:Type="Number">1.3800000000000001E-21</Data><NamedCell
      ss:Name="_FilterDatabase"/></Cell>
    <Cell><Data ss:Type="Number">-14.164849</Data><NamedCell
      ss:Name="_FilterDatabase"/></Cell>
    <Cell><Data ss:Type="Number">38.803668199999997</Data><NamedCell
      ss:Name="_FilterDatabase"/></Cell>
    <Cell><Data ss:Type="Number">-3.7083967000000002</Data><NamedCell
      ss:Name="_FilterDatabase"/></Cell>
    <Cell><Data ss:Type="String">CLEC4M</Data><NamedCell ss:Name="_FilterDatabase"/></Cell>
    <Cell><Data ss:Type="String">C-type lectin domain family 4 member M</Data><NamedCell
      ss:Name="_FilterDatabase"/></Cell>
   </Row>
   <Row ss:AutoFitHeight="0">
    <Cell><Data ss:Type="String">1568889_at</Data><NamedCell
      ss:Name="_FilterDatabase"/></Cell>
    <Cell ss:StyleID="s62"><Data ss:Type="Number">3.1299999999999999E-19</Data><NamedCell
      ss:Name="_FilterDatabase"/></Cell>
    <Cell ss:StyleID="s62"><Data ss:Type="Number">1.4100000000000001E-21</Data><NamedCell
      ss:Name="_FilterDatabase"/></Cell>
    <Cell><Data ss:Type="Number">-14.156943999999999</Data><NamedCell
      ss:Name="_FilterDatabase"/></Cell>
    <Cell><Data ss:Type="Number">38.776270599999997</Data><NamedCell
      ss:Name="_FilterDatabase"/></Cell>
    <Cell><Data ss:Type="Number">-3.6741176000000002</Data><NamedCell
      ss:Name="_FilterDatabase"/></Cell>
    <Cell><Data ss:Type="String">FANCD2</Data><NamedCell ss:Name="_FilterDatabase"/></Cell>
    <Cell><Data ss:Type="String">Fanconi anemia complementation group D2</Data><NamedCell
      ss:Name="_FilterDatabase"/></Cell>
   </Row>
   <Row ss:AutoFitHeight="0">
    <Cell><Data ss:Type="String">224061_at</Data><NamedCell
      ss:Name="_FilterDatabase"/></Cell>
    <Cell ss:StyleID="s62"><Data ss:Type="Number">3.1800000000000001E-19</Data><NamedCell
      ss:Name="_FilterDatabase"/></Cell>
    <Cell ss:StyleID="s62"><Data ss:Type="Number">1.4399999999999999E-21</Data><NamedCell
      ss:Name="_FilterDatabase"/></Cell>
    <Cell><Data ss:Type="Number">-14.151036</Data><NamedCell
      ss:Name="_FilterDatabase"/></Cell>
    <Cell><Data ss:Type="Number">38.755787900000001</Data><NamedCell
      ss:Name="_FilterDatabase"/></Cell>
    <Cell><Data ss:Type="Number">-2.5977402999999999</Data><NamedCell
      ss:Name="_FilterDatabase"/></Cell>
    <Cell><Data ss:Type="String">INMT</Data><NamedCell ss:Name="_FilterDatabase"/></Cell>
    <Cell><Data ss:Type="String">indolethylamine N-methyltransferase</Data><NamedCell
      ss:Name="_FilterDatabase"/></Cell>
   </Row>
   <Row ss:AutoFitHeight="0">
    <Cell><Data ss:Type="String">229206_at</Data><NamedCell
      ss:Name="_FilterDatabase"/></Cell>
    <Cell ss:StyleID="s62"><Data ss:Type="Number">3.2100000000000002E-19</Data><NamedCell
      ss:Name="_FilterDatabase"/></Cell>
    <Cell ss:StyleID="s62"><Data ss:Type="Number">1.4600000000000001E-21</Data><NamedCell
      ss:Name="_FilterDatabase"/></Cell>
    <Cell><Data ss:Type="Number">-14.147392</Data><NamedCell
      ss:Name="_FilterDatabase"/></Cell>
    <Cell><Data ss:Type="Number">38.743153999999997</Data><NamedCell
      ss:Name="_FilterDatabase"/></Cell>
    <Cell><Data ss:Type="Number">-2.4459949999999999</Data><NamedCell
      ss:Name="_FilterDatabase"/></Cell>
   </Row>
   <Row ss:AutoFitHeight="0" ss:Hidden="1">
    <Cell><Data ss:Type="String">204447_at</Data><NamedCell
      ss:Name="_FilterDatabase"/></Cell>
    <Cell ss:StyleID="s62"><Data ss:Type="Number">3.32E-19</Data><NamedCell
      ss:Name="_FilterDatabase"/></Cell>
    <Cell ss:StyleID="s62"><Data ss:Type="Number">1.5200000000000001E-21</Data><NamedCell
      ss:Name="_FilterDatabase"/></Cell>
    <Cell><Data ss:Type="Number">14.136612</Data><NamedCell
      ss:Name="_FilterDatabase"/></Cell>
    <Cell><Data ss:Type="Number">38.7057632</Data><NamedCell
      ss:Name="_FilterDatabase"/></Cell>
    <Cell><Data ss:Type="Number">2.5190640000000002</Data><NamedCell
      ss:Name="_FilterDatabase"/></Cell>
    <Cell><Data ss:Type="String">LZTS3</Data><NamedCell ss:Name="_FilterDatabase"/></Cell>
    <Cell><Data ss:Type="String">leucine zipper tumor suppressor family member 3</Data><NamedCell
      ss:Name="_FilterDatabase"/></Cell>
   </Row>
   <Row ss:AutoFitHeight="0" ss:Hidden="1">
    <Cell><Data ss:Type="String">1558116_x_at</Data><NamedCell
      ss:Name="_FilterDatabase"/></Cell>
    <Cell ss:StyleID="s62"><Data ss:Type="Number">3.4400000000000001E-19</Data><NamedCell
      ss:Name="_FilterDatabase"/></Cell>
    <Cell ss:StyleID="s62"><Data ss:Type="Number">1.5799999999999999E-21</Data><NamedCell
      ss:Name="_FilterDatabase"/></Cell>
    <Cell><Data ss:Type="Number">-14.124822</Data><NamedCell
      ss:Name="_FilterDatabase"/></Cell>
    <Cell><Data ss:Type="Number">38.664852699999997</Data><NamedCell
      ss:Name="_FilterDatabase"/></Cell>
    <Cell><Data ss:Type="Number">-1.6248593</Data><NamedCell
      ss:Name="_FilterDatabase"/></Cell>
    <Cell><Data ss:Type="String">RECK</Data><NamedCell ss:Name="_FilterDatabase"/></Cell>
    <Cell><Data ss:Type="String">reversion inducing cysteine rich protein with kazal motifs</Data><NamedCell
      ss:Name="_FilterDatabase"/></Cell>
   </Row>
   <Row ss:AutoFitHeight="0" ss:Hidden="1">
    <Cell><Data ss:Type="String">243753_at</Data><NamedCell
      ss:Name="_FilterDatabase"/></Cell>
    <Cell ss:StyleID="s62"><Data ss:Type="Number">3.51E-19</Data><NamedCell
      ss:Name="_FilterDatabase"/></Cell>
    <Cell ss:StyleID="s62"><Data ss:Type="Number">1.62E-21</Data><NamedCell
      ss:Name="_FilterDatabase"/></Cell>
    <Cell><Data ss:Type="Number">14.118722</Data><NamedCell
      ss:Name="_FilterDatabase"/></Cell>
    <Cell><Data ss:Type="Number">38.643680500000002</Data><NamedCell
      ss:Name="_FilterDatabase"/></Cell>
    <Cell><Data ss:Type="Number">2.2838850000000002</Data><NamedCell
      ss:Name="_FilterDatabase"/></Cell>
    <Cell><Data ss:Type="String">ERICH3</Data><NamedCell ss:Name="_FilterDatabase"/></Cell>
    <Cell><Data ss:Type="String">glutamate rich 3</Data><NamedCell
      ss:Name="_FilterDatabase"/></Cell>
   </Row>
   <Row ss:AutoFitHeight="0" ss:Hidden="1">
    <Cell><Data ss:Type="String">240264_at</Data><NamedCell
      ss:Name="_FilterDatabase"/></Cell>
    <Cell ss:StyleID="s62"><Data ss:Type="Number">3.6000000000000001E-19</Data><NamedCell
      ss:Name="_FilterDatabase"/></Cell>
    <Cell ss:StyleID="s62"><Data ss:Type="Number">1.67E-21</Data><NamedCell
      ss:Name="_FilterDatabase"/></Cell>
    <Cell><Data ss:Type="Number">-14.109792000000001</Data><NamedCell
      ss:Name="_FilterDatabase"/></Cell>
    <Cell><Data ss:Type="Number">38.612675299999999</Data><NamedCell
      ss:Name="_FilterDatabase"/></Cell>
    <Cell><Data ss:Type="Number">-1.1939907999999999</Data><NamedCell
      ss:Name="_FilterDatabase"/></Cell>
    <Cell><Data ss:Type="String">L3MBTL4-AS1</Data><NamedCell
      ss:Name="_FilterDatabase"/></Cell>
    <Cell><Data ss:Type="String">L3MBTL4 antisense RNA 1</Data><NamedCell
      ss:Name="_FilterDatabase"/></Cell>
   </Row>
   <Row ss:AutoFitHeight="0">
    <Cell><Data ss:Type="String">215248_at</Data><NamedCell
      ss:Name="_FilterDatabase"/></Cell>
    <Cell ss:StyleID="s62"><Data ss:Type="Number">3.7799999999999998E-19</Data><NamedCell
      ss:Name="_FilterDatabase"/></Cell>
    <Cell ss:StyleID="s62"><Data ss:Type="Number">1.76E-21</Data><NamedCell
      ss:Name="_FilterDatabase"/></Cell>
    <Cell><Data ss:Type="Number">-14.094867000000001</Data><NamedCell
      ss:Name="_FilterDatabase"/></Cell>
    <Cell><Data ss:Type="Number">38.560831100000001</Data><NamedCell
      ss:Name="_FilterDatabase"/></Cell>
    <Cell><Data ss:Type="Number">-2.0885918999999999</Data><NamedCell
      ss:Name="_FilterDatabase"/></Cell>
    <Cell><Data ss:Type="String">GRB10</Data><NamedCell ss:Name="_FilterDatabase"/></Cell>
    <Cell><Data ss:Type="String">growth factor receptor bound protein 10</Data><NamedCell
      ss:Name="_FilterDatabase"/></Cell>
   </Row>
   <Row ss:AutoFitHeight="0">
    <Cell><Data ss:Type="String">227400_at</Data><NamedCell
      ss:Name="_FilterDatabase"/></Cell>
    <Cell ss:StyleID="s62"><Data ss:Type="Number">4.0200000000000001E-19</Data><NamedCell
      ss:Name="_FilterDatabase"/></Cell>
    <Cell ss:StyleID="s62"><Data ss:Type="Number">1.8699999999999999E-21</Data><NamedCell
      ss:Name="_FilterDatabase"/></Cell>
    <Cell><Data ss:Type="Number">-14.076529000000001</Data><NamedCell
      ss:Name="_FilterDatabase"/></Cell>
    <Cell><Data ss:Type="Number">38.497092100000003</Data><NamedCell
      ss:Name="_FilterDatabase"/></Cell>
    <Cell><Data ss:Type="Number">-3.0816739000000002</Data><NamedCell
      ss:Name="_FilterDatabase"/></Cell>
    <Cell><Data ss:Type="String">NFIX</Data><NamedCell ss:Name="_FilterDatabase"/></Cell>
    <Cell><Data ss:Type="String">nuclear factor I X</Data><NamedCell
      ss:Name="_FilterDatabase"/></Cell>
   </Row>
   <Row ss:AutoFitHeight="0">
    <Cell><Data ss:Type="String">203998_s_at</Data><NamedCell
      ss:Name="_FilterDatabase"/></Cell>
    <Cell ss:StyleID="s62"><Data ss:Type="Number">4.22E-19</Data><NamedCell
      ss:Name="_FilterDatabase"/></Cell>
    <Cell ss:StyleID="s62"><Data ss:Type="Number">1.9800000000000001E-21</Data><NamedCell
      ss:Name="_FilterDatabase"/></Cell>
    <Cell><Data ss:Type="Number">-14.061074</Data><NamedCell
      ss:Name="_FilterDatabase"/></Cell>
    <Cell><Data ss:Type="Number">38.443342700000002</Data><NamedCell
      ss:Name="_FilterDatabase"/></Cell>
    <Cell><Data ss:Type="Number">-2.9936460999999999</Data><NamedCell
      ss:Name="_FilterDatabase"/></Cell>
    <Cell><Data ss:Type="String">SYT1</Data><NamedCell ss:Name="_FilterDatabase"/></Cell>
    <Cell><Data ss:Type="String">synaptotagmin 1</Data><NamedCell
      ss:Name="_FilterDatabase"/></Cell>
   </Row>
   <Row ss:AutoFitHeight="0">
    <Cell><Data ss:Type="String">234135_x_at</Data><NamedCell
      ss:Name="_FilterDatabase"/></Cell>
    <Cell ss:StyleID="s62"><Data ss:Type="Number">4.2599999999999999E-19</Data><NamedCell
      ss:Name="_FilterDatabase"/></Cell>
    <Cell ss:StyleID="s62"><Data ss:Type="Number">1.9999999999999998E-21</Data><NamedCell
      ss:Name="_FilterDatabase"/></Cell>
    <Cell><Data ss:Type="Number">-14.057483</Data><NamedCell
      ss:Name="_FilterDatabase"/></Cell>
    <Cell><Data ss:Type="Number">38.4308458</Data><NamedCell
      ss:Name="_FilterDatabase"/></Cell>
    <Cell><Data ss:Type="Number">-3.6548143</Data><NamedCell
      ss:Name="_FilterDatabase"/></Cell>
   </Row>
   <Row ss:AutoFitHeight="0" ss:Hidden="1">
    <Cell><Data ss:Type="String">221192_x_at</Data><NamedCell
      ss:Name="_FilterDatabase"/></Cell>
    <Cell ss:StyleID="s62"><Data ss:Type="Number">4.3699999999999997E-19</Data><NamedCell
      ss:Name="_FilterDatabase"/></Cell>
    <Cell ss:StyleID="s62"><Data ss:Type="Number">2.0599999999999999E-21</Data><NamedCell
      ss:Name="_FilterDatabase"/></Cell>
    <Cell><Data ss:Type="Number">-14.048976</Data><NamedCell
      ss:Name="_FilterDatabase"/></Cell>
    <Cell><Data ss:Type="Number">38.4012429</Data><NamedCell
      ss:Name="_FilterDatabase"/></Cell>
    <Cell><Data ss:Type="Number">-1.6346776000000001</Data><NamedCell
      ss:Name="_FilterDatabase"/></Cell>
    <Cell><Data ss:Type="String">MFSD11</Data><NamedCell ss:Name="_FilterDatabase"/></Cell>
    <Cell><Data ss:Type="String">major facilitator superfamily domain containing 11</Data><NamedCell
      ss:Name="_FilterDatabase"/></Cell>
   </Row>
   <Row ss:AutoFitHeight="0" ss:Hidden="1">
    <Cell><Data ss:Type="String">240568_at</Data><NamedCell
      ss:Name="_FilterDatabase"/></Cell>
    <Cell ss:StyleID="s62"><Data ss:Type="Number">4.41E-19</Data><NamedCell
      ss:Name="_FilterDatabase"/></Cell>
    <Cell ss:StyleID="s62"><Data ss:Type="Number">2.0899999999999999E-21</Data><NamedCell
      ss:Name="_FilterDatabase"/></Cell>
    <Cell><Data ss:Type="Number">-14.045612</Data><NamedCell
      ss:Name="_FilterDatabase"/></Cell>
    <Cell><Data ss:Type="Number">38.389533499999999</Data><NamedCell
      ss:Name="_FilterDatabase"/></Cell>
    <Cell><Data ss:Type="Number">-1.6678932</Data><NamedCell
      ss:Name="_FilterDatabase"/></Cell>
   </Row>
   <Row ss:AutoFitHeight="0" ss:Hidden="1">
    <Cell><Data ss:Type="String">203229_s_at</Data><NamedCell
      ss:Name="_FilterDatabase"/></Cell>
    <Cell ss:StyleID="s62"><Data ss:Type="Number">4.4299999999999997E-19</Data><NamedCell
      ss:Name="_FilterDatabase"/></Cell>
    <Cell ss:StyleID="s62"><Data ss:Type="Number">2.11E-21</Data><NamedCell
      ss:Name="_FilterDatabase"/></Cell>
    <Cell><Data ss:Type="Number">14.043272999999999</Data><NamedCell
      ss:Name="_FilterDatabase"/></Cell>
    <Cell><Data ss:Type="Number">38.3813909</Data><NamedCell
      ss:Name="_FilterDatabase"/></Cell>
    <Cell><Data ss:Type="Number">2.4082851999999999</Data><NamedCell
      ss:Name="_FilterDatabase"/></Cell>
    <Cell><Data ss:Type="String">CLK2</Data><NamedCell ss:Name="_FilterDatabase"/></Cell>
    <Cell><Data ss:Type="String">CDC like kinase 2</Data><NamedCell
      ss:Name="_FilterDatabase"/></Cell>
   </Row>
   <Row ss:AutoFitHeight="0">
    <Cell><Data ss:Type="String">1552302_at</Data><NamedCell
      ss:Name="_FilterDatabase"/></Cell>
    <Cell ss:StyleID="s62"><Data ss:Type="Number">4.8800000000000002E-19</Data><NamedCell
      ss:Name="_FilterDatabase"/></Cell>
    <Cell ss:StyleID="s62"><Data ss:Type="Number">2.3399999999999999E-21</Data><NamedCell
      ss:Name="_FilterDatabase"/></Cell>
    <Cell><Data ss:Type="Number">-14.013605</Data><NamedCell
      ss:Name="_FilterDatabase"/></Cell>
    <Cell><Data ss:Type="Number">38.278049299999999</Data><NamedCell
      ss:Name="_FilterDatabase"/></Cell>
    <Cell><Data ss:Type="Number">-2.9556089999999999</Data><NamedCell
      ss:Name="_FilterDatabase"/></Cell>
    <Cell><Data ss:Type="String">TMEM106A</Data><NamedCell
      ss:Name="_FilterDatabase"/></Cell>
    <Cell><Data ss:Type="String">transmembrane protein 106A</Data><NamedCell
      ss:Name="_FilterDatabase"/></Cell>
   </Row>
   <Row ss:AutoFitHeight="0" ss:Hidden="1">
    <Cell><Data ss:Type="String">1569986_x_at</Data><NamedCell
      ss:Name="_FilterDatabase"/></Cell>
    <Cell ss:StyleID="s62"><Data ss:Type="Number">4.8800000000000002E-19</Data><NamedCell
      ss:Name="_FilterDatabase"/></Cell>
    <Cell ss:StyleID="s62"><Data ss:Type="Number">2.3399999999999999E-21</Data><NamedCell
      ss:Name="_FilterDatabase"/></Cell>
    <Cell><Data ss:Type="Number">14.013172000000001</Data><NamedCell
      ss:Name="_FilterDatabase"/></Cell>
    <Cell><Data ss:Type="Number">38.276537300000001</Data><NamedCell
      ss:Name="_FilterDatabase"/></Cell>
    <Cell><Data ss:Type="Number">2.1567769999999999</Data><NamedCell
      ss:Name="_FilterDatabase"/></Cell>
    <Cell><Data ss:Type="String">TNNT3</Data><NamedCell ss:Name="_FilterDatabase"/></Cell>
    <Cell><Data ss:Type="String">troponin T3, fast skeletal type</Data><NamedCell
      ss:Name="_FilterDatabase"/></Cell>
   </Row>
   <Row ss:AutoFitHeight="0">
    <Cell><Data ss:Type="String">1552758_at</Data><NamedCell
      ss:Name="_FilterDatabase"/></Cell>
    <Cell ss:StyleID="s62"><Data ss:Type="Number">5.0099999999999997E-19</Data><NamedCell
      ss:Name="_FilterDatabase"/></Cell>
    <Cell ss:StyleID="s62"><Data ss:Type="Number">2.4100000000000002E-21</Data><NamedCell
      ss:Name="_FilterDatabase"/></Cell>
    <Cell><Data ss:Type="Number">-14.004894999999999</Data><NamedCell
      ss:Name="_FilterDatabase"/></Cell>
    <Cell><Data ss:Type="Number">38.247684800000002</Data><NamedCell
      ss:Name="_FilterDatabase"/></Cell>
    <Cell><Data ss:Type="Number">-2.3521011000000001</Data><NamedCell
      ss:Name="_FilterDatabase"/></Cell>
    <Cell><Data ss:Type="String">HDAC9</Data><NamedCell ss:Name="_FilterDatabase"/></Cell>
    <Cell><Data ss:Type="String">histone deacetylase 9</Data><NamedCell
      ss:Name="_FilterDatabase"/></Cell>
   </Row>
   <Row ss:AutoFitHeight="0">
    <Cell><Data ss:Type="String">244450_at</Data><NamedCell
      ss:Name="_FilterDatabase"/></Cell>
    <Cell ss:StyleID="s62"><Data ss:Type="Number">5.9000000000000004E-19</Data><NamedCell
      ss:Name="_FilterDatabase"/></Cell>
    <Cell ss:StyleID="s62"><Data ss:Type="Number">2.8499999999999998E-21</Data><NamedCell
      ss:Name="_FilterDatabase"/></Cell>
    <Cell><Data ss:Type="Number">-13.956981000000001</Data><NamedCell
      ss:Name="_FilterDatabase"/></Cell>
    <Cell><Data ss:Type="Number">38.080488199999998</Data><NamedCell
      ss:Name="_FilterDatabase"/></Cell>
    <Cell><Data ss:Type="Number">-3.1084539000000002</Data><NamedCell
      ss:Name="_FilterDatabase"/></Cell>
   </Row>
   <Row ss:AutoFitHeight="0">
    <Cell><Data ss:Type="String">210481_s_at</Data><NamedCell
      ss:Name="_FilterDatabase"/></Cell>
    <Cell ss:StyleID="s62"><Data ss:Type="Number">6.0199999999999996E-19</Data><NamedCell
      ss:Name="_FilterDatabase"/></Cell>
    <Cell ss:StyleID="s62"><Data ss:Type="Number">2.9200000000000001E-21</Data><NamedCell
      ss:Name="_FilterDatabase"/></Cell>
    <Cell><Data ss:Type="Number">-13.950456000000001</Data><NamedCell
      ss:Name="_FilterDatabase"/></Cell>
    <Cell><Data ss:Type="Number">38.057695199999998</Data><NamedCell
      ss:Name="_FilterDatabase"/></Cell>
    <Cell><Data ss:Type="Number">-3.2449205000000001</Data><NamedCell
      ss:Name="_FilterDatabase"/></Cell>
    <Cell><Data ss:Type="String">CLEC4M</Data><NamedCell ss:Name="_FilterDatabase"/></Cell>
    <Cell><Data ss:Type="String">C-type lectin domain family 4 member M</Data><NamedCell
      ss:Name="_FilterDatabase"/></Cell>
   </Row>
   <Row ss:AutoFitHeight="0">
    <Cell><Data ss:Type="String">230207_s_at</Data><NamedCell
      ss:Name="_FilterDatabase"/></Cell>
    <Cell ss:StyleID="s62"><Data ss:Type="Number">6.1300000000000003E-19</Data><NamedCell
      ss:Name="_FilterDatabase"/></Cell>
    <Cell ss:StyleID="s62"><Data ss:Type="Number">2.9800000000000001E-21</Data><NamedCell
      ss:Name="_FilterDatabase"/></Cell>
    <Cell><Data ss:Type="Number">-13.944276</Data><NamedCell
      ss:Name="_FilterDatabase"/></Cell>
    <Cell><Data ss:Type="Number">38.036101500000001</Data><NamedCell
      ss:Name="_FilterDatabase"/></Cell>
    <Cell><Data ss:Type="Number">-2.1723135</Data><NamedCell
      ss:Name="_FilterDatabase"/></Cell>
    <Cell><Data ss:Type="String">DOCK5</Data><NamedCell ss:Name="_FilterDatabase"/></Cell>
    <Cell><Data ss:Type="String">dedicator of cytokinesis 5</Data><NamedCell
      ss:Name="_FilterDatabase"/></Cell>
   </Row>
   <Row ss:AutoFitHeight="0" ss:Hidden="1">
    <Cell><Data ss:Type="String">226420_at</Data><NamedCell
      ss:Name="_FilterDatabase"/></Cell>
    <Cell ss:StyleID="s62"><Data ss:Type="Number">6.1300000000000003E-19</Data><NamedCell
      ss:Name="_FilterDatabase"/></Cell>
    <Cell ss:StyleID="s62"><Data ss:Type="Number">2.99E-21</Data><NamedCell
      ss:Name="_FilterDatabase"/></Cell>
    <Cell><Data ss:Type="Number">13.943168</Data><NamedCell
      ss:Name="_FilterDatabase"/></Cell>
    <Cell><Data ss:Type="Number">38.032230599999998</Data><NamedCell
      ss:Name="_FilterDatabase"/></Cell>
    <Cell><Data ss:Type="Number">4.9760337000000003</Data><NamedCell
      ss:Name="_FilterDatabase"/></Cell>
    <Cell><Data ss:Type="String">MECOM</Data><NamedCell ss:Name="_FilterDatabase"/></Cell>
    <Cell><Data ss:Type="String">MDS1 and EVI1 complex locus</Data><NamedCell
      ss:Name="_FilterDatabase"/></Cell>
   </Row>
   <Row ss:AutoFitHeight="0">
    <Cell><Data ss:Type="String">240656_at</Data><NamedCell
      ss:Name="_FilterDatabase"/></Cell>
    <Cell ss:StyleID="s62"><Data ss:Type="Number">6.1999999999999998E-19</Data><NamedCell
      ss:Name="_FilterDatabase"/></Cell>
    <Cell ss:StyleID="s62"><Data ss:Type="Number">3.0400000000000002E-21</Data><NamedCell
      ss:Name="_FilterDatabase"/></Cell>
    <Cell><Data ss:Type="Number">-13.938838000000001</Data><NamedCell
      ss:Name="_FilterDatabase"/></Cell>
    <Cell><Data ss:Type="Number">38.017098900000001</Data><NamedCell
      ss:Name="_FilterDatabase"/></Cell>
    <Cell><Data ss:Type="Number">-3.1105619999999998</Data><NamedCell
      ss:Name="_FilterDatabase"/></Cell>
   </Row>
   <Row ss:AutoFitHeight="0">
    <Cell><Data ss:Type="String">1558537_x_at</Data><NamedCell
      ss:Name="_FilterDatabase"/></Cell>
    <Cell ss:StyleID="s62"><Data ss:Type="Number">6.2200000000000004E-19</Data><NamedCell
      ss:Name="_FilterDatabase"/></Cell>
    <Cell ss:StyleID="s62"><Data ss:Type="Number">3.0599999999999999E-21</Data><NamedCell
      ss:Name="_FilterDatabase"/></Cell>
    <Cell><Data ss:Type="Number">-13.936788999999999</Data><NamedCell
      ss:Name="_FilterDatabase"/></Cell>
    <Cell><Data ss:Type="Number">38.009935400000003</Data><NamedCell
      ss:Name="_FilterDatabase"/></Cell>
    <Cell><Data ss:Type="Number">-2.6825657000000001</Data><NamedCell
      ss:Name="_FilterDatabase"/></Cell>
    <Cell><Data ss:Type="String">ZNF844</Data><NamedCell ss:Name="_FilterDatabase"/></Cell>
    <Cell><Data ss:Type="String">zinc finger protein 844</Data><NamedCell
      ss:Name="_FilterDatabase"/></Cell>
   </Row>
   <Row ss:AutoFitHeight="0">
    <Cell><Data ss:Type="String">1554341_a_at</Data><NamedCell
      ss:Name="_FilterDatabase"/></Cell>
    <Cell ss:StyleID="s62"><Data ss:Type="Number">6.2899999999999998E-19</Data><NamedCell
      ss:Name="_FilterDatabase"/></Cell>
    <Cell ss:StyleID="s62"><Data ss:Type="Number">3.1100000000000001E-21</Data><NamedCell
      ss:Name="_FilterDatabase"/></Cell>
    <Cell><Data ss:Type="Number">-13.932562000000001</Data><NamedCell
      ss:Name="_FilterDatabase"/></Cell>
    <Cell><Data ss:Type="Number">37.9951601</Data><NamedCell
      ss:Name="_FilterDatabase"/></Cell>
    <Cell><Data ss:Type="Number">-2.9143683</Data><NamedCell
      ss:Name="_FilterDatabase"/></Cell>
    <Cell><Data ss:Type="String">HELQ</Data><NamedCell ss:Name="_FilterDatabase"/></Cell>
    <Cell><Data ss:Type="String">helicase, POLQ-like</Data><NamedCell
      ss:Name="_FilterDatabase"/></Cell>
   </Row>
   <Row ss:AutoFitHeight="0" ss:Hidden="1">
    <Cell><Data ss:Type="String">1560557_at</Data><NamedCell
      ss:Name="_FilterDatabase"/></Cell>
    <Cell ss:StyleID="s62"><Data ss:Type="Number">6.4899999999999997E-19</Data><NamedCell
      ss:Name="_FilterDatabase"/></Cell>
    <Cell ss:StyleID="s62"><Data ss:Type="Number">3.2199999999999999E-21</Data><NamedCell
      ss:Name="_FilterDatabase"/></Cell>
    <Cell><Data ss:Type="Number">-13.922558</Data><NamedCell
      ss:Name="_FilterDatabase"/></Cell>
    <Cell><Data ss:Type="Number">37.960180200000003</Data><NamedCell
      ss:Name="_FilterDatabase"/></Cell>
    <Cell><Data ss:Type="Number">-1.9391773000000001</Data><NamedCell
      ss:Name="_FilterDatabase"/></Cell>
    <Cell><Data ss:Type="String">LOC105370549</Data><NamedCell
      ss:Name="_FilterDatabase"/></Cell>
    <Cell><Data ss:Type="String">uncharacterized LOC105370549</Data><NamedCell
      ss:Name="_FilterDatabase"/></Cell>
   </Row>
   <Row ss:AutoFitHeight="0">
    <Cell><Data ss:Type="String">223601_at</Data><NamedCell
      ss:Name="_FilterDatabase"/></Cell>
    <Cell ss:StyleID="s62"><Data ss:Type="Number">6.6500000000000002E-19</Data><NamedCell
      ss:Name="_FilterDatabase"/></Cell>
    <Cell ss:StyleID="s62"><Data ss:Type="Number">3.31E-21</Data><NamedCell
      ss:Name="_FilterDatabase"/></Cell>
    <Cell><Data ss:Type="Number">-13.914861</Data><NamedCell
      ss:Name="_FilterDatabase"/></Cell>
    <Cell><Data ss:Type="Number">37.933257300000001</Data><NamedCell
      ss:Name="_FilterDatabase"/></Cell>
    <Cell><Data ss:Type="Number">-2.0632171000000001</Data><NamedCell
      ss:Name="_FilterDatabase"/></Cell>
    <Cell><Data ss:Type="String">OLFM2</Data><NamedCell ss:Name="_FilterDatabase"/></Cell>
    <Cell><Data ss:Type="String">olfactomedin 2</Data><NamedCell
      ss:Name="_FilterDatabase"/></Cell>
   </Row>
   <Row ss:AutoFitHeight="0" ss:Hidden="1">
    <Cell><Data ss:Type="String">1565651_at</Data><NamedCell
      ss:Name="_FilterDatabase"/></Cell>
    <Cell ss:StyleID="s62"><Data ss:Type="Number">6.6599999999999996E-19</Data><NamedCell
      ss:Name="_FilterDatabase"/></Cell>
    <Cell ss:StyleID="s62"><Data ss:Type="Number">3.3300000000000001E-21</Data><NamedCell
      ss:Name="_FilterDatabase"/></Cell>
    <Cell><Data ss:Type="Number">-13.913126999999999</Data><NamedCell
      ss:Name="_FilterDatabase"/></Cell>
    <Cell><Data ss:Type="Number">37.927191999999998</Data><NamedCell
      ss:Name="_FilterDatabase"/></Cell>
    <Cell><Data ss:Type="Number">-1.7522285</Data><NamedCell
      ss:Name="_FilterDatabase"/></Cell>
   </Row>
   <Row ss:AutoFitHeight="0">
    <Cell><Data ss:Type="String">221205_at</Data><NamedCell
      ss:Name="_FilterDatabase"/></Cell>
    <Cell ss:StyleID="s62"><Data ss:Type="Number">6.8500000000000001E-19</Data><NamedCell
      ss:Name="_FilterDatabase"/></Cell>
    <Cell ss:StyleID="s62"><Data ss:Type="Number">3.4299999999999997E-21</Data><NamedCell
      ss:Name="_FilterDatabase"/></Cell>
    <Cell><Data ss:Type="Number">-13.904301999999999</Data><NamedCell
      ss:Name="_FilterDatabase"/></Cell>
    <Cell><Data ss:Type="Number">37.896312999999999</Data><NamedCell
      ss:Name="_FilterDatabase"/></Cell>
    <Cell><Data ss:Type="Number">-3.8911509999999998</Data><NamedCell
      ss:Name="_FilterDatabase"/></Cell>
   </Row>
   <Row ss:AutoFitHeight="0">
    <Cell><Data ss:Type="String">244425_at</Data><NamedCell
      ss:Name="_FilterDatabase"/></Cell>
    <Cell ss:StyleID="s62"><Data ss:Type="Number">7.2900000000000003E-19</Data><NamedCell
      ss:Name="_FilterDatabase"/></Cell>
    <Cell ss:StyleID="s62"><Data ss:Type="Number">3.6699999999999998E-21</Data><NamedCell
      ss:Name="_FilterDatabase"/></Cell>
    <Cell><Data ss:Type="Number">-13.885382</Data><NamedCell
      ss:Name="_FilterDatabase"/></Cell>
    <Cell><Data ss:Type="Number">37.830075999999998</Data><NamedCell
      ss:Name="_FilterDatabase"/></Cell>
    <Cell><Data ss:Type="Number">-2.0349078</Data><NamedCell
      ss:Name="_FilterDatabase"/></Cell>
   </Row>
   <Row ss:AutoFitHeight="0" ss:Hidden="1">
    <Cell><Data ss:Type="String">224635_s_at</Data><NamedCell
      ss:Name="_FilterDatabase"/></Cell>
    <Cell ss:StyleID="s62"><Data ss:Type="Number">7.6799999999999998E-19</Data><NamedCell
      ss:Name="_FilterDatabase"/></Cell>
    <Cell ss:StyleID="s62"><Data ss:Type="Number">3.8800000000000003E-21</Data><NamedCell
      ss:Name="_FilterDatabase"/></Cell>
    <Cell><Data ss:Type="Number">13.869704</Data><NamedCell
      ss:Name="_FilterDatabase"/></Cell>
    <Cell><Data ss:Type="Number">37.775153299999999</Data><NamedCell
      ss:Name="_FilterDatabase"/></Cell>
    <Cell><Data ss:Type="Number">2.8218052999999998</Data><NamedCell
      ss:Name="_FilterDatabase"/></Cell>
    <Cell><Data ss:Type="String">BIRC6</Data><NamedCell ss:Name="_FilterDatabase"/></Cell>
    <Cell><Data ss:Type="String">baculoviral IAP repeat containing 6</Data><NamedCell
      ss:Name="_FilterDatabase"/></Cell>
   </Row>
   <Row ss:AutoFitHeight="0" ss:Hidden="1">
    <Cell><Data ss:Type="String">232823_at</Data><NamedCell
      ss:Name="_FilterDatabase"/></Cell>
    <Cell ss:StyleID="s62"><Data ss:Type="Number">8.15E-19</Data><NamedCell
      ss:Name="_FilterDatabase"/></Cell>
    <Cell ss:StyleID="s62"><Data ss:Type="Number">4.1300000000000003E-21</Data><NamedCell
      ss:Name="_FilterDatabase"/></Cell>
    <Cell><Data ss:Type="Number">13.851829</Data><NamedCell
      ss:Name="_FilterDatabase"/></Cell>
    <Cell><Data ss:Type="Number">37.712497499999998</Data><NamedCell
      ss:Name="_FilterDatabase"/></Cell>
    <Cell><Data ss:Type="Number">2.1873502999999999</Data><NamedCell
      ss:Name="_FilterDatabase"/></Cell>
   </Row>
   <Row ss:AutoFitHeight="0" ss:Hidden="1">
    <Cell><Data ss:Type="String">205363_at</Data><NamedCell
      ss:Name="_FilterDatabase"/></Cell>
    <Cell ss:StyleID="s62"><Data ss:Type="Number">8.2700000000000001E-19</Data><NamedCell
      ss:Name="_FilterDatabase"/></Cell>
    <Cell ss:StyleID="s62"><Data ss:Type="Number">4.22E-21</Data><NamedCell
      ss:Name="_FilterDatabase"/></Cell>
    <Cell><Data ss:Type="Number">13.846277000000001</Data><NamedCell
      ss:Name="_FilterDatabase"/></Cell>
    <Cell><Data ss:Type="Number">37.6930263</Data><NamedCell
      ss:Name="_FilterDatabase"/></Cell>
    <Cell><Data ss:Type="Number">3.8034846999999998</Data><NamedCell
      ss:Name="_FilterDatabase"/></Cell>
    <Cell><Data ss:Type="String">BBOX1</Data><NamedCell ss:Name="_FilterDatabase"/></Cell>
    <Cell><Data ss:Type="String">gamma-butyrobetaine hydroxylase 1</Data><NamedCell
      ss:Name="_FilterDatabase"/></Cell>
   </Row>
   <Row ss:AutoFitHeight="0" ss:Hidden="1">
    <Cell><Data ss:Type="String">1565906_at</Data><NamedCell
      ss:Name="_FilterDatabase"/></Cell>
    <Cell ss:StyleID="s62"><Data ss:Type="Number">8.2700000000000001E-19</Data><NamedCell
      ss:Name="_FilterDatabase"/></Cell>
    <Cell ss:StyleID="s62"><Data ss:Type="Number">4.22E-21</Data><NamedCell
      ss:Name="_FilterDatabase"/></Cell>
    <Cell><Data ss:Type="Number">13.845822999999999</Data><NamedCell
      ss:Name="_FilterDatabase"/></Cell>
    <Cell><Data ss:Type="Number">37.691434700000002</Data><NamedCell
      ss:Name="_FilterDatabase"/></Cell>
    <Cell><Data ss:Type="Number">2.4995474999999998</Data><NamedCell
      ss:Name="_FilterDatabase"/></Cell>
    <Cell><Data ss:Type="String">NADSYN1</Data><NamedCell ss:Name="_FilterDatabase"/></Cell>
    <Cell><Data ss:Type="String">NAD synthetase 1</Data><NamedCell
      ss:Name="_FilterDatabase"/></Cell>
   </Row>
   <Row ss:AutoFitHeight="0" ss:Hidden="1">
    <Cell><Data ss:Type="String">1554356_at</Data><NamedCell
      ss:Name="_FilterDatabase"/></Cell>
    <Cell ss:StyleID="s62"><Data ss:Type="Number">8.3000000000000001E-19</Data><NamedCell
      ss:Name="_FilterDatabase"/></Cell>
    <Cell ss:StyleID="s62"><Data ss:Type="Number">4.2600000000000003E-21</Data><NamedCell
      ss:Name="_FilterDatabase"/></Cell>
    <Cell><Data ss:Type="Number">-13.84365</Data><NamedCell
      ss:Name="_FilterDatabase"/></Cell>
    <Cell><Data ss:Type="Number">37.683811200000001</Data><NamedCell
      ss:Name="_FilterDatabase"/></Cell>
    <Cell><Data ss:Type="Number">-1.3541607</Data><NamedCell
      ss:Name="_FilterDatabase"/></Cell>
    <Cell><Data ss:Type="String">GINS4</Data><NamedCell ss:Name="_FilterDatabase"/></Cell>
    <Cell><Data ss:Type="String">GINS complex subunit 4</Data><NamedCell
      ss:Name="_FilterDatabase"/></Cell>
   </Row>
   <Row ss:AutoFitHeight="0" ss:Hidden="1">
    <Cell><Data ss:Type="String">218137_s_at</Data><NamedCell
      ss:Name="_FilterDatabase"/></Cell>
    <Cell ss:StyleID="s62"><Data ss:Type="Number">8.4099999999999999E-19</Data><NamedCell
      ss:Name="_FilterDatabase"/></Cell>
    <Cell ss:StyleID="s62"><Data ss:Type="Number">4.3300000000000002E-21</Data><NamedCell
      ss:Name="_FilterDatabase"/></Cell>
    <Cell><Data ss:Type="Number">13.838881000000001</Data><NamedCell
      ss:Name="_FilterDatabase"/></Cell>
    <Cell><Data ss:Type="Number">37.667081899999999</Data><NamedCell
      ss:Name="_FilterDatabase"/></Cell>
    <Cell><Data ss:Type="Number">2.9656432000000001</Data><NamedCell
      ss:Name="_FilterDatabase"/></Cell>
    <Cell><Data ss:Type="String">SMAP1</Data><NamedCell ss:Name="_FilterDatabase"/></Cell>
    <Cell><Data ss:Type="String">small ArfGAP 1</Data><NamedCell
      ss:Name="_FilterDatabase"/></Cell>
   </Row>
   <Row ss:AutoFitHeight="0">
    <Cell><Data ss:Type="String">238169_at</Data><NamedCell
      ss:Name="_FilterDatabase"/></Cell>
    <Cell ss:StyleID="s62"><Data ss:Type="Number">8.5499999999999998E-19</Data><NamedCell
      ss:Name="_FilterDatabase"/></Cell>
    <Cell ss:StyleID="s62"><Data ss:Type="Number">4.41E-21</Data><NamedCell
      ss:Name="_FilterDatabase"/></Cell>
    <Cell><Data ss:Type="Number">-13.833296000000001</Data><NamedCell
      ss:Name="_FilterDatabase"/></Cell>
    <Cell><Data ss:Type="Number">37.647487599999998</Data><NamedCell
      ss:Name="_FilterDatabase"/></Cell>
    <Cell><Data ss:Type="Number">-3.8929602999999999</Data><NamedCell
      ss:Name="_FilterDatabase"/></Cell>
   </Row>
   <Row ss:AutoFitHeight="0">
    <Cell><Data ss:Type="String">1562255_at</Data><NamedCell
      ss:Name="_FilterDatabase"/></Cell>
    <Cell ss:StyleID="s62"><Data ss:Type="Number">8.6000000000000005E-19</Data><NamedCell
      ss:Name="_FilterDatabase"/></Cell>
    <Cell ss:StyleID="s62"><Data ss:Type="Number">4.4500000000000003E-21</Data><NamedCell
      ss:Name="_FilterDatabase"/></Cell>
    <Cell><Data ss:Type="Number">-13.830755</Data><NamedCell
      ss:Name="_FilterDatabase"/></Cell>
    <Cell><Data ss:Type="Number">37.638572099999998</Data><NamedCell
      ss:Name="_FilterDatabase"/></Cell>
    <Cell><Data ss:Type="Number">-2.0155528999999999</Data><NamedCell
      ss:Name="_FilterDatabase"/></Cell>
    <Cell><Data ss:Type="String">SYTL3</Data><NamedCell ss:Name="_FilterDatabase"/></Cell>
    <Cell><Data ss:Type="String">synaptotagmin like 3</Data><NamedCell
      ss:Name="_FilterDatabase"/></Cell>
   </Row>
   <Row ss:AutoFitHeight="0">
    <Cell><Data ss:Type="String">207744_at</Data><NamedCell
      ss:Name="_FilterDatabase"/></Cell>
    <Cell ss:StyleID="s62"><Data ss:Type="Number">9.4399999999999995E-19</Data><NamedCell
      ss:Name="_FilterDatabase"/></Cell>
    <Cell ss:StyleID="s62"><Data ss:Type="Number">4.91E-21</Data><NamedCell
      ss:Name="_FilterDatabase"/></Cell>
    <Cell><Data ss:Type="Number">-13.803245</Data><NamedCell
      ss:Name="_FilterDatabase"/></Cell>
    <Cell><Data ss:Type="Number">37.541981</Data><NamedCell
      ss:Name="_FilterDatabase"/></Cell>
    <Cell><Data ss:Type="Number">-2.8797847000000001</Data><NamedCell
      ss:Name="_FilterDatabase"/></Cell>
   </Row>
   <Row ss:AutoFitHeight="0">
    <Cell><Data ss:Type="String">1563721_at</Data><NamedCell
      ss:Name="_FilterDatabase"/></Cell>
    <Cell ss:StyleID="s62"><Data ss:Type="Number">1.0299999999999999E-18</Data><NamedCell
      ss:Name="_FilterDatabase"/></Cell>
    <Cell ss:StyleID="s62"><Data ss:Type="Number">5.3599999999999999E-21</Data><NamedCell
      ss:Name="_FilterDatabase"/></Cell>
    <Cell><Data ss:Type="Number">-13.778579000000001</Data><NamedCell
      ss:Name="_FilterDatabase"/></Cell>
    <Cell><Data ss:Type="Number">37.455291899999999</Data><NamedCell
      ss:Name="_FilterDatabase"/></Cell>
    <Cell><Data ss:Type="Number">-3.1915982999999999</Data><NamedCell
      ss:Name="_FilterDatabase"/></Cell>
   </Row>
   <Row ss:AutoFitHeight="0">
    <Cell><Data ss:Type="String">211276_at</Data><NamedCell
      ss:Name="_FilterDatabase"/></Cell>
    <Cell ss:StyleID="s62"><Data ss:Type="Number">1.12E-18</Data><NamedCell
      ss:Name="_FilterDatabase"/></Cell>
    <Cell ss:StyleID="s62"><Data ss:Type="Number">5.8699999999999999E-21</Data><NamedCell
      ss:Name="_FilterDatabase"/></Cell>
    <Cell><Data ss:Type="Number">-13.752940000000001</Data><NamedCell
      ss:Name="_FilterDatabase"/></Cell>
    <Cell><Data ss:Type="Number">37.365098400000001</Data><NamedCell
      ss:Name="_FilterDatabase"/></Cell>
    <Cell><Data ss:Type="Number">-3.8054456999999999</Data><NamedCell
      ss:Name="_FilterDatabase"/></Cell>
    <Cell><Data ss:Type="String">TCEAL2</Data><NamedCell ss:Name="_FilterDatabase"/></Cell>
    <Cell><Data ss:Type="String">transcription elongation factor A like 2</Data><NamedCell
      ss:Name="_FilterDatabase"/></Cell>
   </Row>
   <Row ss:AutoFitHeight="0" ss:Hidden="1">
    <Cell><Data ss:Type="String">236299_at</Data><NamedCell
      ss:Name="_FilterDatabase"/></Cell>
    <Cell ss:StyleID="s62"><Data ss:Type="Number">1.16E-18</Data><NamedCell
      ss:Name="_FilterDatabase"/></Cell>
    <Cell ss:StyleID="s62"><Data ss:Type="Number">6.0800000000000004E-21</Data><NamedCell
      ss:Name="_FilterDatabase"/></Cell>
    <Cell><Data ss:Type="Number">-13.742742</Data><NamedCell
      ss:Name="_FilterDatabase"/></Cell>
    <Cell><Data ss:Type="Number">37.329198099999999</Data><NamedCell
      ss:Name="_FilterDatabase"/></Cell>
    <Cell><Data ss:Type="Number">-1.4879659000000001</Data><NamedCell
      ss:Name="_FilterDatabase"/></Cell>
   </Row>
   <Row ss:AutoFitHeight="0">
    <Cell><Data ss:Type="String">243964_at</Data><NamedCell
      ss:Name="_FilterDatabase"/></Cell>
    <Cell ss:StyleID="s62"><Data ss:Type="Number">1.26E-18</Data><NamedCell
      ss:Name="_FilterDatabase"/></Cell>
    <Cell ss:StyleID="s62"><Data ss:Type="Number">6.6199999999999999E-21</Data><NamedCell
      ss:Name="_FilterDatabase"/></Cell>
    <Cell><Data ss:Type="Number">-13.718885999999999</Data><NamedCell
      ss:Name="_FilterDatabase"/></Cell>
    <Cell><Data ss:Type="Number">37.245169500000003</Data><NamedCell
      ss:Name="_FilterDatabase"/></Cell>
    <Cell><Data ss:Type="Number">-2.8410981999999998</Data><NamedCell
      ss:Name="_FilterDatabase"/></Cell>
   </Row>
   <Row ss:AutoFitHeight="0" ss:Hidden="1">
    <Cell><Data ss:Type="String">227480_at</Data><NamedCell
      ss:Name="_FilterDatabase"/></Cell>
    <Cell ss:StyleID="s62"><Data ss:Type="Number">1.26E-18</Data><NamedCell
      ss:Name="_FilterDatabase"/></Cell>
    <Cell ss:StyleID="s62"><Data ss:Type="Number">6.6700000000000001E-21</Data><NamedCell
      ss:Name="_FilterDatabase"/></Cell>
    <Cell><Data ss:Type="Number">13.71691</Data><NamedCell
      ss:Name="_FilterDatabase"/></Cell>
    <Cell><Data ss:Type="Number">37.238205700000002</Data><NamedCell
      ss:Name="_FilterDatabase"/></Cell>
    <Cell><Data ss:Type="Number">2.5691549</Data><NamedCell
      ss:Name="_FilterDatabase"/></Cell>
    <Cell><Data ss:Type="String">SUSD2</Data><NamedCell ss:Name="_FilterDatabase"/></Cell>
    <Cell><Data ss:Type="String">sushi domain containing 2</Data><NamedCell
      ss:Name="_FilterDatabase"/></Cell>
   </Row>
   <Row ss:AutoFitHeight="0">
    <Cell><Data ss:Type="String">205357_s_at</Data><NamedCell
      ss:Name="_FilterDatabase"/></Cell>
    <Cell ss:StyleID="s62"><Data ss:Type="Number">1.3E-18</Data><NamedCell
      ss:Name="_FilterDatabase"/></Cell>
    <Cell ss:StyleID="s62"><Data ss:Type="Number">6.9200000000000001E-21</Data><NamedCell
      ss:Name="_FilterDatabase"/></Cell>
    <Cell><Data ss:Type="Number">-13.706389</Data><NamedCell
      ss:Name="_FilterDatabase"/></Cell>
    <Cell><Data ss:Type="Number">37.201119300000002</Data><NamedCell
      ss:Name="_FilterDatabase"/></Cell>
    <Cell><Data ss:Type="Number">-2.6102154999999998</Data><NamedCell
      ss:Name="_FilterDatabase"/></Cell>
    <Cell><Data ss:Type="String">AGTR1</Data><NamedCell ss:Name="_FilterDatabase"/></Cell>
    <Cell><Data ss:Type="String">angiotensin II receptor type 1</Data><NamedCell
      ss:Name="_FilterDatabase"/></Cell>
   </Row>
   <Row ss:AutoFitHeight="0">
    <Cell><Data ss:Type="String">234650_at</Data><NamedCell
      ss:Name="_FilterDatabase"/></Cell>
    <Cell ss:StyleID="s62"><Data ss:Type="Number">1.33E-18</Data><NamedCell
      ss:Name="_FilterDatabase"/></Cell>
    <Cell ss:StyleID="s62"><Data ss:Type="Number">7.0900000000000003E-21</Data><NamedCell
      ss:Name="_FilterDatabase"/></Cell>
    <Cell><Data ss:Type="Number">-13.699510999999999</Data><NamedCell
      ss:Name="_FilterDatabase"/></Cell>
    <Cell><Data ss:Type="Number">37.176864899999998</Data><NamedCell
      ss:Name="_FilterDatabase"/></Cell>
    <Cell><Data ss:Type="Number">-2.3167418</Data><NamedCell
      ss:Name="_FilterDatabase"/></Cell>
   </Row>
   <Row ss:AutoFitHeight="0" ss:Hidden="1">
    <Cell><Data ss:Type="String">200779_at</Data><NamedCell
      ss:Name="_FilterDatabase"/></Cell>
    <Cell ss:StyleID="s62"><Data ss:Type="Number">1.41E-18</Data><NamedCell
      ss:Name="_FilterDatabase"/></Cell>
    <Cell ss:StyleID="s62"><Data ss:Type="Number">7.5400000000000002E-21</Data><NamedCell
      ss:Name="_FilterDatabase"/></Cell>
    <Cell><Data ss:Type="Number">13.682399999999999</Data><NamedCell
      ss:Name="_FilterDatabase"/></Cell>
    <Cell><Data ss:Type="Number">37.116505400000001</Data><NamedCell
      ss:Name="_FilterDatabase"/></Cell>
    <Cell><Data ss:Type="Number">1.8524649</Data><NamedCell
      ss:Name="_FilterDatabase"/></Cell>
    <Cell><Data ss:Type="String">ATF4</Data><NamedCell ss:Name="_FilterDatabase"/></Cell>
    <Cell><Data ss:Type="String">activating transcription factor 4</Data><NamedCell
      ss:Name="_FilterDatabase"/></Cell>
   </Row>
   <Row ss:AutoFitHeight="0">
    <Cell><Data ss:Type="String">203934_at</Data><NamedCell
      ss:Name="_FilterDatabase"/></Cell>
    <Cell ss:StyleID="s62"><Data ss:Type="Number">1.5800000000000001E-18</Data><NamedCell
      ss:Name="_FilterDatabase"/></Cell>
    <Cell ss:StyleID="s62"><Data ss:Type="Number">8.4999999999999993E-21</Data><NamedCell
      ss:Name="_FilterDatabase"/></Cell>
    <Cell><Data ss:Type="Number">-13.648825</Data><NamedCell
      ss:Name="_FilterDatabase"/></Cell>
    <Cell><Data ss:Type="Number">36.997951700000002</Data><NamedCell
      ss:Name="_FilterDatabase"/></Cell>
    <Cell><Data ss:Type="Number">-3.0295542000000002</Data><NamedCell
      ss:Name="_FilterDatabase"/></Cell>
    <Cell><Data ss:Type="String">KDR</Data><NamedCell ss:Name="_FilterDatabase"/></Cell>
    <Cell><Data ss:Type="String">kinase insert domain receptor</Data><NamedCell
      ss:Name="_FilterDatabase"/></Cell>
   </Row>
   <Row ss:AutoFitHeight="0" ss:Hidden="1">
    <Cell><Data ss:Type="String">225865_x_at</Data><NamedCell
      ss:Name="_FilterDatabase"/></Cell>
    <Cell ss:StyleID="s62"><Data ss:Type="Number">1.73E-18</Data><NamedCell
      ss:Name="_FilterDatabase"/></Cell>
    <Cell ss:StyleID="s62"><Data ss:Type="Number">9.2899999999999997E-21</Data><NamedCell
      ss:Name="_FilterDatabase"/></Cell>
    <Cell><Data ss:Type="Number">13.623635</Data><NamedCell
      ss:Name="_FilterDatabase"/></Cell>
    <Cell><Data ss:Type="Number">36.908907499999998</Data><NamedCell
      ss:Name="_FilterDatabase"/></Cell>
    <Cell><Data ss:Type="Number">2.7881018000000002</Data><NamedCell
      ss:Name="_FilterDatabase"/></Cell>
    <Cell><Data ss:Type="String">NELFCD</Data><NamedCell ss:Name="_FilterDatabase"/></Cell>
    <Cell><Data ss:Type="String">negative elongation factor complex member C/D</Data><NamedCell
      ss:Name="_FilterDatabase"/></Cell>
   </Row>
   <Row ss:AutoFitHeight="0">
    <Cell><Data ss:Type="String">237879_at</Data><NamedCell
      ss:Name="_FilterDatabase"/></Cell>
    <Cell ss:StyleID="s62"><Data ss:Type="Number">1.8000000000000001E-18</Data><NamedCell
      ss:Name="_FilterDatabase"/></Cell>
    <Cell ss:StyleID="s62"><Data ss:Type="Number">9.7399999999999995E-21</Data><NamedCell
      ss:Name="_FilterDatabase"/></Cell>
    <Cell><Data ss:Type="Number">-13.610364000000001</Data><NamedCell
      ss:Name="_FilterDatabase"/></Cell>
    <Cell><Data ss:Type="Number">36.861966099999997</Data><NamedCell
      ss:Name="_FilterDatabase"/></Cell>
    <Cell><Data ss:Type="Number">-2.1920731</Data><NamedCell
      ss:Name="_FilterDatabase"/></Cell>
   </Row>
   <Row ss:AutoFitHeight="0">
    <Cell><Data ss:Type="String">219695_at</Data><NamedCell
      ss:Name="_FilterDatabase"/></Cell>
    <Cell ss:StyleID="s62"><Data ss:Type="Number">1.89E-18</Data><NamedCell
      ss:Name="_FilterDatabase"/></Cell>
    <Cell ss:StyleID="s62"><Data ss:Type="Number">1.03E-20</Data><NamedCell
      ss:Name="_FilterDatabase"/></Cell>
    <Cell><Data ss:Type="Number">-13.596</Data><NamedCell ss:Name="_FilterDatabase"/></Cell>
    <Cell><Data ss:Type="Number">36.811126299999998</Data><NamedCell
      ss:Name="_FilterDatabase"/></Cell>
    <Cell><Data ss:Type="Number">-3.7212961999999998</Data><NamedCell
      ss:Name="_FilterDatabase"/></Cell>
    <Cell><Data ss:Type="String">SMPD3</Data><NamedCell ss:Name="_FilterDatabase"/></Cell>
    <Cell><Data ss:Type="String">sphingomyelin phosphodiesterase 3</Data><NamedCell
      ss:Name="_FilterDatabase"/></Cell>
   </Row>
   <Row ss:AutoFitHeight="0">
    <Cell><Data ss:Type="String">219791_s_at</Data><NamedCell
      ss:Name="_FilterDatabase"/></Cell>
    <Cell ss:StyleID="s62"><Data ss:Type="Number">1.95E-18</Data><NamedCell
      ss:Name="_FilterDatabase"/></Cell>
    <Cell ss:StyleID="s62"><Data ss:Type="Number">1.06E-20</Data><NamedCell
      ss:Name="_FilterDatabase"/></Cell>
    <Cell><Data ss:Type="Number">-13.586121</Data><NamedCell
      ss:Name="_FilterDatabase"/></Cell>
    <Cell><Data ss:Type="Number">36.776147399999999</Data><NamedCell
      ss:Name="_FilterDatabase"/></Cell>
    <Cell><Data ss:Type="Number">-2.6018740999999999</Data><NamedCell
      ss:Name="_FilterDatabase"/></Cell>
    <Cell><Data ss:Type="String">HAND2-AS1</Data><NamedCell
      ss:Name="_FilterDatabase"/></Cell>
    <Cell><Data ss:Type="String">HAND2 antisense RNA 1 (head to head)</Data><NamedCell
      ss:Name="_FilterDatabase"/></Cell>
   </Row>
   <Row ss:AutoFitHeight="0">
    <Cell><Data ss:Type="String">227705_at</Data><NamedCell
      ss:Name="_FilterDatabase"/></Cell>
    <Cell ss:StyleID="s62"><Data ss:Type="Number">2.0800000000000001E-18</Data><NamedCell
      ss:Name="_FilterDatabase"/></Cell>
    <Cell ss:StyleID="s62"><Data ss:Type="Number">1.13E-20</Data><NamedCell
      ss:Name="_FilterDatabase"/></Cell>
    <Cell><Data ss:Type="Number">-13.568096000000001</Data><NamedCell
      ss:Name="_FilterDatabase"/></Cell>
    <Cell><Data ss:Type="Number">36.712292599999998</Data><NamedCell
      ss:Name="_FilterDatabase"/></Cell>
    <Cell><Data ss:Type="Number">-4.0618879000000003</Data><NamedCell
      ss:Name="_FilterDatabase"/></Cell>
    <Cell><Data ss:Type="String">TCEAL7</Data><NamedCell ss:Name="_FilterDatabase"/></Cell>
    <Cell><Data ss:Type="String">transcription elongation factor A like 7</Data><NamedCell
      ss:Name="_FilterDatabase"/></Cell>
   </Row>
   <Row ss:AutoFitHeight="0">
    <Cell><Data ss:Type="String">211112_at</Data><NamedCell
      ss:Name="_FilterDatabase"/></Cell>
    <Cell ss:StyleID="s62"><Data ss:Type="Number">2.1099999999999999E-18</Data><NamedCell
      ss:Name="_FilterDatabase"/></Cell>
    <Cell ss:StyleID="s62"><Data ss:Type="Number">1.15E-20</Data><NamedCell
      ss:Name="_FilterDatabase"/></Cell>
    <Cell><Data ss:Type="Number">-13.563224999999999</Data><NamedCell
      ss:Name="_FilterDatabase"/></Cell>
    <Cell><Data ss:Type="Number">36.695029300000002</Data><NamedCell
      ss:Name="_FilterDatabase"/></Cell>
    <Cell><Data ss:Type="Number">-2.6712942000000002</Data><NamedCell
      ss:Name="_FilterDatabase"/></Cell>
    <Cell><Data ss:Type="String">SLC12A4</Data><NamedCell ss:Name="_FilterDatabase"/></Cell>
    <Cell><Data ss:Type="String">solute carrier family 12 member 4</Data><NamedCell
      ss:Name="_FilterDatabase"/></Cell>
   </Row>
   <Row ss:AutoFitHeight="0" ss:Hidden="1">
    <Cell><Data ss:Type="String">243850_at</Data><NamedCell
      ss:Name="_FilterDatabase"/></Cell>
    <Cell ss:StyleID="s62"><Data ss:Type="Number">2.1600000000000001E-18</Data><NamedCell
      ss:Name="_FilterDatabase"/></Cell>
    <Cell ss:StyleID="s62"><Data ss:Type="Number">1.1899999999999999E-20</Data><NamedCell
      ss:Name="_FilterDatabase"/></Cell>
    <Cell><Data ss:Type="Number">-13.554479000000001</Data><NamedCell
      ss:Name="_FilterDatabase"/></Cell>
    <Cell><Data ss:Type="Number">36.664024400000002</Data><NamedCell
      ss:Name="_FilterDatabase"/></Cell>
    <Cell><Data ss:Type="Number">-1.9114359000000001</Data><NamedCell
      ss:Name="_FilterDatabase"/></Cell>
   </Row>
   <Row ss:AutoFitHeight="0" ss:Hidden="1">
    <Cell><Data ss:Type="String">1553822_at</Data><NamedCell
      ss:Name="_FilterDatabase"/></Cell>
    <Cell ss:StyleID="s62"><Data ss:Type="Number">2.2100000000000002E-18</Data><NamedCell
      ss:Name="_FilterDatabase"/></Cell>
    <Cell ss:StyleID="s62"><Data ss:Type="Number">1.22E-20</Data><NamedCell
      ss:Name="_FilterDatabase"/></Cell>
    <Cell><Data ss:Type="Number">-13.547953</Data><NamedCell
      ss:Name="_FilterDatabase"/></Cell>
    <Cell><Data ss:Type="Number">36.640884499999999</Data><NamedCell
      ss:Name="_FilterDatabase"/></Cell>
    <Cell><Data ss:Type="Number">-1.8955116999999999</Data><NamedCell
      ss:Name="_FilterDatabase"/></Cell>
    <Cell><Data ss:Type="String">RTP1</Data><NamedCell ss:Name="_FilterDatabase"/></Cell>
    <Cell><Data ss:Type="String">receptor transporter protein 1</Data><NamedCell
      ss:Name="_FilterDatabase"/></Cell>
   </Row>
   <Row ss:AutoFitHeight="0" ss:Hidden="1">
    <Cell><Data ss:Type="String">232457_at</Data><NamedCell
      ss:Name="_FilterDatabase"/></Cell>
    <Cell ss:StyleID="s62"><Data ss:Type="Number">2.2300000000000001E-18</Data><NamedCell
      ss:Name="_FilterDatabase"/></Cell>
    <Cell ss:StyleID="s62"><Data ss:Type="Number">1.2300000000000001E-20</Data><NamedCell
      ss:Name="_FilterDatabase"/></Cell>
    <Cell><Data ss:Type="Number">-13.544750000000001</Data><NamedCell
      ss:Name="_FilterDatabase"/></Cell>
    <Cell><Data ss:Type="Number">36.629525399999999</Data><NamedCell
      ss:Name="_FilterDatabase"/></Cell>
    <Cell><Data ss:Type="Number">-1.3835314000000001</Data><NamedCell
      ss:Name="_FilterDatabase"/></Cell>
    <Cell><Data ss:Type="String">LIMCH1</Data><NamedCell ss:Name="_FilterDatabase"/></Cell>
    <Cell><Data ss:Type="String">LIM and calponin homology domains 1</Data><NamedCell
      ss:Name="_FilterDatabase"/></Cell>
   </Row>
   <Row ss:AutoFitHeight="0" ss:Hidden="1">
    <Cell><Data ss:Type="String">53968_at</Data><NamedCell
      ss:Name="_FilterDatabase"/></Cell>
    <Cell ss:StyleID="s62"><Data ss:Type="Number">2.2900000000000001E-18</Data><NamedCell
      ss:Name="_FilterDatabase"/></Cell>
    <Cell ss:StyleID="s62"><Data ss:Type="Number">1.27E-20</Data><NamedCell
      ss:Name="_FilterDatabase"/></Cell>
    <Cell><Data ss:Type="Number">13.535917</Data><NamedCell
      ss:Name="_FilterDatabase"/></Cell>
    <Cell><Data ss:Type="Number">36.598191399999997</Data><NamedCell
      ss:Name="_FilterDatabase"/></Cell>
    <Cell><Data ss:Type="Number">1.8920904000000001</Data><NamedCell
      ss:Name="_FilterDatabase"/></Cell>
    <Cell><Data ss:Type="String">INTS5</Data><NamedCell ss:Name="_FilterDatabase"/></Cell>
    <Cell><Data ss:Type="String">integrator complex subunit 5</Data><NamedCell
      ss:Name="_FilterDatabase"/></Cell>
   </Row>
   <Row ss:AutoFitHeight="0" ss:Hidden="1">
    <Cell><Data ss:Type="String">1555256_at</Data><NamedCell
      ss:Name="_FilterDatabase"/></Cell>
    <Cell ss:StyleID="s62"><Data ss:Type="Number">2.3399999999999999E-18</Data><NamedCell
      ss:Name="_FilterDatabase"/></Cell>
    <Cell ss:StyleID="s62"><Data ss:Type="Number">1.3E-20</Data><NamedCell
      ss:Name="_FilterDatabase"/></Cell>
    <Cell><Data ss:Type="Number">-13.529582</Data><NamedCell
      ss:Name="_FilterDatabase"/></Cell>
    <Cell><Data ss:Type="Number">36.575712000000003</Data><NamedCell
      ss:Name="_FilterDatabase"/></Cell>
    <Cell><Data ss:Type="Number">-1.3616942999999999</Data><NamedCell
      ss:Name="_FilterDatabase"/></Cell>
    <Cell><Data ss:Type="String">EVC2</Data><NamedCell ss:Name="_FilterDatabase"/></Cell>
    <Cell><Data ss:Type="String">EvC ciliary complex subunit 2</Data><NamedCell
      ss:Name="_FilterDatabase"/></Cell>
   </Row>
   <Row ss:AutoFitHeight="0">
    <Cell><Data ss:Type="String">238909_at</Data><NamedCell
      ss:Name="_FilterDatabase"/></Cell>
    <Cell ss:StyleID="s62"><Data ss:Type="Number">2.5000000000000002E-18</Data><NamedCell
      ss:Name="_FilterDatabase"/></Cell>
    <Cell ss:StyleID="s62"><Data ss:Type="Number">1.4000000000000001E-20</Data><NamedCell
      ss:Name="_FilterDatabase"/></Cell>
    <Cell><Data ss:Type="Number">-13.508929999999999</Data><NamedCell
      ss:Name="_FilterDatabase"/></Cell>
    <Cell><Data ss:Type="Number">36.502392899999997</Data><NamedCell
      ss:Name="_FilterDatabase"/></Cell>
    <Cell><Data ss:Type="Number">-2.7409381000000002</Data><NamedCell
      ss:Name="_FilterDatabase"/></Cell>
    <Cell><Data ss:Type="String">S100A10</Data><NamedCell ss:Name="_FilterDatabase"/></Cell>
    <Cell><Data ss:Type="String">S100 calcium binding protein A10</Data><NamedCell
      ss:Name="_FilterDatabase"/></Cell>
   </Row>
   <Row ss:AutoFitHeight="0" ss:Hidden="1">
    <Cell><Data ss:Type="String">243315_at</Data><NamedCell
      ss:Name="_FilterDatabase"/></Cell>
    <Cell ss:StyleID="s62"><Data ss:Type="Number">2.5000000000000002E-18</Data><NamedCell
      ss:Name="_FilterDatabase"/></Cell>
    <Cell ss:StyleID="s62"><Data ss:Type="Number">1.4000000000000001E-20</Data><NamedCell
      ss:Name="_FilterDatabase"/></Cell>
    <Cell><Data ss:Type="Number">-13.508508000000001</Data><NamedCell
      ss:Name="_FilterDatabase"/></Cell>
    <Cell><Data ss:Type="Number">36.500893300000001</Data><NamedCell
      ss:Name="_FilterDatabase"/></Cell>
    <Cell><Data ss:Type="Number">-1.9352602000000001</Data><NamedCell
      ss:Name="_FilterDatabase"/></Cell>
   </Row>
   <Row ss:AutoFitHeight="0">
    <Cell><Data ss:Type="String">208232_x_at</Data><NamedCell
      ss:Name="_FilterDatabase"/></Cell>
    <Cell ss:StyleID="s62"><Data ss:Type="Number">2.5100000000000001E-18</Data><NamedCell
      ss:Name="_FilterDatabase"/></Cell>
    <Cell ss:StyleID="s62"><Data ss:Type="Number">1.4099999999999999E-20</Data><NamedCell
      ss:Name="_FilterDatabase"/></Cell>
    <Cell><Data ss:Type="Number">-13.506186</Data><NamedCell
      ss:Name="_FilterDatabase"/></Cell>
    <Cell><Data ss:Type="Number">36.492646200000003</Data><NamedCell
      ss:Name="_FilterDatabase"/></Cell>
    <Cell><Data ss:Type="Number">-2.3906041999999998</Data><NamedCell
      ss:Name="_FilterDatabase"/></Cell>
    <Cell><Data ss:Type="String">NRG1</Data><NamedCell ss:Name="_FilterDatabase"/></Cell>
    <Cell><Data ss:Type="String">neuregulin 1</Data><NamedCell
      ss:Name="_FilterDatabase"/></Cell>
   </Row>
   <Row ss:AutoFitHeight="0" ss:Hidden="1">
    <Cell><Data ss:Type="String">213470_s_at</Data><NamedCell
      ss:Name="_FilterDatabase"/></Cell>
    <Cell ss:StyleID="s62"><Data ss:Type="Number">2.6600000000000001E-18</Data><NamedCell
      ss:Name="_FilterDatabase"/></Cell>
    <Cell ss:StyleID="s62"><Data ss:Type="Number">1.5000000000000001E-20</Data><NamedCell
      ss:Name="_FilterDatabase"/></Cell>
    <Cell><Data ss:Type="Number">-13.489349000000001</Data><NamedCell
      ss:Name="_FilterDatabase"/></Cell>
    <Cell><Data ss:Type="Number">36.432825200000003</Data><NamedCell
      ss:Name="_FilterDatabase"/></Cell>
    <Cell><Data ss:Type="Number">-1.7172210999999999</Data><NamedCell
      ss:Name="_FilterDatabase"/></Cell>
    <Cell><Data ss:Type="String">HNRNPH1</Data><NamedCell ss:Name="_FilterDatabase"/></Cell>
    <Cell><Data ss:Type="String">heterogeneous nuclear ribonucleoprotein H1 (H)</Data><NamedCell
      ss:Name="_FilterDatabase"/></Cell>
   </Row>
   <Row ss:AutoFitHeight="0" ss:Hidden="1">
    <Cell><Data ss:Type="String">241805_at</Data><NamedCell
      ss:Name="_FilterDatabase"/></Cell>
    <Cell ss:StyleID="s62"><Data ss:Type="Number">2.6600000000000001E-18</Data><NamedCell
      ss:Name="_FilterDatabase"/></Cell>
    <Cell ss:StyleID="s62"><Data ss:Type="Number">1.5099999999999999E-20</Data><NamedCell
      ss:Name="_FilterDatabase"/></Cell>
    <Cell><Data ss:Type="Number">-13.488358</Data><NamedCell
      ss:Name="_FilterDatabase"/></Cell>
    <Cell><Data ss:Type="Number">36.429301299999999</Data><NamedCell
      ss:Name="_FilterDatabase"/></Cell>
    <Cell><Data ss:Type="Number">-1.9335804000000001</Data><NamedCell
      ss:Name="_FilterDatabase"/></Cell>
    <Cell><Data ss:Type="String">GABRG1</Data><NamedCell ss:Name="_FilterDatabase"/></Cell>
    <Cell><Data ss:Type="String">gamma-aminobutyric acid type A receptor gamma1 subunit</Data><NamedCell
      ss:Name="_FilterDatabase"/></Cell>
   </Row>
   <Row ss:AutoFitHeight="0">
    <Cell><Data ss:Type="String">241369_at</Data><NamedCell
      ss:Name="_FilterDatabase"/></Cell>
    <Cell ss:StyleID="s62"><Data ss:Type="Number">2.7200000000000002E-18</Data><NamedCell
      ss:Name="_FilterDatabase"/></Cell>
    <Cell ss:StyleID="s62"><Data ss:Type="Number">1.54E-20</Data><NamedCell
      ss:Name="_FilterDatabase"/></Cell>
    <Cell><Data ss:Type="Number">-13.481412000000001</Data><NamedCell
      ss:Name="_FilterDatabase"/></Cell>
    <Cell><Data ss:Type="Number">36.404612700000001</Data><NamedCell
      ss:Name="_FilterDatabase"/></Cell>
    <Cell><Data ss:Type="Number">-2.0448141</Data><NamedCell
      ss:Name="_FilterDatabase"/></Cell>
    <Cell><Data ss:Type="String">ADAMTS9-AS1</Data><NamedCell
      ss:Name="_FilterDatabase"/></Cell>
    <Cell><Data ss:Type="String">ADAMTS9 antisense RNA 1</Data><NamedCell
      ss:Name="_FilterDatabase"/></Cell>
   </Row>
   <Row ss:AutoFitHeight="0" ss:Hidden="1">
    <Cell><Data ss:Type="String">1562338_at</Data><NamedCell
      ss:Name="_FilterDatabase"/></Cell>
    <Cell ss:StyleID="s62"><Data ss:Type="Number">2.7699999999999999E-18</Data><NamedCell
      ss:Name="_FilterDatabase"/></Cell>
    <Cell ss:StyleID="s62"><Data ss:Type="Number">1.5800000000000001E-20</Data><NamedCell
      ss:Name="_FilterDatabase"/></Cell>
    <Cell><Data ss:Type="Number">-13.475598</Data><NamedCell
      ss:Name="_FilterDatabase"/></Cell>
    <Cell><Data ss:Type="Number">36.383938299999997</Data><NamedCell
      ss:Name="_FilterDatabase"/></Cell>
    <Cell><Data ss:Type="Number">-1.8908567000000001</Data><NamedCell
      ss:Name="_FilterDatabase"/></Cell>
    <Cell ss:StyleID="s63"><Data ss:Type="DateTime">2022-03-01T00:00:00.000</Data><NamedCell
      ss:Name="_FilterDatabase"/></Cell>
    <Cell><Data ss:Type="String">membrane associated ring-CH-type finger 1</Data><NamedCell
      ss:Name="_FilterDatabase"/></Cell>
   </Row>
   <Row ss:AutoFitHeight="0" ss:Hidden="1">
    <Cell><Data ss:Type="String">205675_at</Data><NamedCell
      ss:Name="_FilterDatabase"/></Cell>
    <Cell ss:StyleID="s62"><Data ss:Type="Number">2.82E-18</Data><NamedCell
      ss:Name="_FilterDatabase"/></Cell>
    <Cell ss:StyleID="s62"><Data ss:Type="Number">1.6099999999999999E-20</Data><NamedCell
      ss:Name="_FilterDatabase"/></Cell>
    <Cell><Data ss:Type="Number">-13.469849</Data><NamedCell
      ss:Name="_FilterDatabase"/></Cell>
    <Cell><Data ss:Type="Number">36.363494000000003</Data><NamedCell
      ss:Name="_FilterDatabase"/></Cell>
    <Cell><Data ss:Type="Number">-1.8325039000000001</Data><NamedCell
      ss:Name="_FilterDatabase"/></Cell>
    <Cell><Data ss:Type="String">MTTP</Data><NamedCell ss:Name="_FilterDatabase"/></Cell>
    <Cell><Data ss:Type="String">microsomal triglyceride transfer protein</Data><NamedCell
      ss:Name="_FilterDatabase"/></Cell>
   </Row>
   <Row ss:AutoFitHeight="0">
    <Cell><Data ss:Type="String">213353_at</Data><NamedCell
      ss:Name="_FilterDatabase"/></Cell>
    <Cell ss:StyleID="s62"><Data ss:Type="Number">2.9799999999999999E-18</Data><NamedCell
      ss:Name="_FilterDatabase"/></Cell>
    <Cell ss:StyleID="s62"><Data ss:Type="Number">1.7099999999999999E-20</Data><NamedCell
      ss:Name="_FilterDatabase"/></Cell>
    <Cell><Data ss:Type="Number">-13.453505</Data><NamedCell
      ss:Name="_FilterDatabase"/></Cell>
    <Cell><Data ss:Type="Number">36.305347300000001</Data><NamedCell
      ss:Name="_FilterDatabase"/></Cell>
    <Cell><Data ss:Type="Number">-2.7676859999999999</Data><NamedCell
      ss:Name="_FilterDatabase"/></Cell>
    <Cell><Data ss:Type="String">ABCA5</Data><NamedCell ss:Name="_FilterDatabase"/></Cell>
    <Cell><Data ss:Type="String">ATP binding cassette subfamily A member 5</Data><NamedCell
      ss:Name="_FilterDatabase"/></Cell>
   </Row>
   <Row ss:AutoFitHeight="0" ss:Hidden="1">
    <Cell><Data ss:Type="String">208218_s_at</Data><NamedCell
      ss:Name="_FilterDatabase"/></Cell>
    <Cell ss:StyleID="s62"><Data ss:Type="Number">3.1000000000000001E-18</Data><NamedCell
      ss:Name="_FilterDatabase"/></Cell>
    <Cell ss:StyleID="s62"><Data ss:Type="Number">1.7800000000000001E-20</Data><NamedCell
      ss:Name="_FilterDatabase"/></Cell>
    <Cell><Data ss:Type="Number">-13.441338</Data><NamedCell
      ss:Name="_FilterDatabase"/></Cell>
    <Cell><Data ss:Type="Number">36.262036899999998</Data><NamedCell
      ss:Name="_FilterDatabase"/></Cell>
    <Cell><Data ss:Type="Number">-1.3250502</Data><NamedCell
      ss:Name="_FilterDatabase"/></Cell>
    <Cell><Data ss:Type="String">ACVR1B</Data><NamedCell ss:Name="_FilterDatabase"/></Cell>
    <Cell><Data ss:Type="String">activin A receptor type 1B</Data><NamedCell
      ss:Name="_FilterDatabase"/></Cell>
   </Row>
   <Row ss:AutoFitHeight="0" ss:Hidden="1">
    <Cell><Data ss:Type="String">225258_at</Data><NamedCell
      ss:Name="_FilterDatabase"/></Cell>
    <Cell ss:StyleID="s62"><Data ss:Type="Number">3.1000000000000001E-18</Data><NamedCell
      ss:Name="_FilterDatabase"/></Cell>
    <Cell ss:StyleID="s62"><Data ss:Type="Number">1.7900000000000001E-20</Data><NamedCell
      ss:Name="_FilterDatabase"/></Cell>
    <Cell><Data ss:Type="Number">13.440512</Data><NamedCell
      ss:Name="_FilterDatabase"/></Cell>
    <Cell><Data ss:Type="Number">36.259097099999998</Data><NamedCell
      ss:Name="_FilterDatabase"/></Cell>
    <Cell><Data ss:Type="Number">3.2256402</Data><NamedCell
      ss:Name="_FilterDatabase"/></Cell>
    <Cell><Data ss:Type="String">FBLIM1</Data><NamedCell ss:Name="_FilterDatabase"/></Cell>
    <Cell><Data ss:Type="String">filamin binding LIM protein 1</Data><NamedCell
      ss:Name="_FilterDatabase"/></Cell>
   </Row>
   <Row ss:AutoFitHeight="0">
    <Cell><Data ss:Type="String">209458_x_at</Data><NamedCell
      ss:Name="_FilterDatabase"/></Cell>
    <Cell ss:StyleID="s62"><Data ss:Type="Number">3.4999999999999999E-18</Data><NamedCell
      ss:Name="_FilterDatabase"/></Cell>
    <Cell ss:StyleID="s62"><Data ss:Type="Number">2.02E-20</Data><NamedCell
      ss:Name="_FilterDatabase"/></Cell>
    <Cell><Data ss:Type="Number">-13.405995000000001</Data><NamedCell
      ss:Name="_FilterDatabase"/></Cell>
    <Cell><Data ss:Type="Number">36.136118600000003</Data><NamedCell
      ss:Name="_FilterDatabase"/></Cell>
    <Cell><Data ss:Type="Number">-3.8544507000000001</Data><NamedCell
      ss:Name="_FilterDatabase"/></Cell>
    <Cell><Data ss:Type="String">HBA2///HBA1</Data><NamedCell
      ss:Name="_FilterDatabase"/></Cell>
    <Cell><Data ss:Type="String">hemoglobin subunit alpha 2///hemoglobin subunit alpha 1</Data><NamedCell
      ss:Name="_FilterDatabase"/></Cell>
   </Row>
   <Row ss:AutoFitHeight="0" ss:Hidden="1">
    <Cell><Data ss:Type="String">212456_at</Data><NamedCell
      ss:Name="_FilterDatabase"/></Cell>
    <Cell ss:StyleID="s62"><Data ss:Type="Number">3.6599999999999998E-18</Data><NamedCell
      ss:Name="_FilterDatabase"/></Cell>
    <Cell ss:StyleID="s62"><Data ss:Type="Number">2.12E-20</Data><NamedCell
      ss:Name="_FilterDatabase"/></Cell>
    <Cell><Data ss:Type="Number">13.392709999999999</Data><NamedCell
      ss:Name="_FilterDatabase"/></Cell>
    <Cell><Data ss:Type="Number">36.088746499999999</Data><NamedCell
      ss:Name="_FilterDatabase"/></Cell>
    <Cell><Data ss:Type="Number">2.4200860999999998</Data><NamedCell
      ss:Name="_FilterDatabase"/></Cell>
    <Cell><Data ss:Type="String">CLUH</Data><NamedCell ss:Name="_FilterDatabase"/></Cell>
    <Cell><Data ss:Type="String">clustered mitochondria homolog</Data><NamedCell
      ss:Name="_FilterDatabase"/></Cell>
   </Row>
   <Row ss:AutoFitHeight="0">
    <Cell><Data ss:Type="String">1554006_a_at</Data><NamedCell
      ss:Name="_FilterDatabase"/></Cell>
    <Cell ss:StyleID="s62"><Data ss:Type="Number">3.7899999999999999E-18</Data><NamedCell
      ss:Name="_FilterDatabase"/></Cell>
    <Cell ss:StyleID="s62"><Data ss:Type="Number">2.2099999999999999E-20</Data><NamedCell
      ss:Name="_FilterDatabase"/></Cell>
    <Cell><Data ss:Type="Number">-13.381911000000001</Data><NamedCell
      ss:Name="_FilterDatabase"/></Cell>
    <Cell><Data ss:Type="Number">36.050221399999998</Data><NamedCell
      ss:Name="_FilterDatabase"/></Cell>
    <Cell><Data ss:Type="Number">-2.8277838000000002</Data><NamedCell
      ss:Name="_FilterDatabase"/></Cell>
    <Cell><Data ss:Type="String">LLGL2</Data><NamedCell ss:Name="_FilterDatabase"/></Cell>
    <Cell><Data ss:Type="String">LLGL2, scribble cell polarity complex component</Data><NamedCell
      ss:Name="_FilterDatabase"/></Cell>
   </Row>
   <Row ss:AutoFitHeight="0">
    <Cell><Data ss:Type="String">202036_s_at</Data><NamedCell
      ss:Name="_FilterDatabase"/></Cell>
    <Cell ss:StyleID="s62"><Data ss:Type="Number">4.2499999999999997E-18</Data><NamedCell
      ss:Name="_FilterDatabase"/></Cell>
    <Cell ss:StyleID="s62"><Data ss:Type="Number">2.4899999999999999E-20</Data><NamedCell
      ss:Name="_FilterDatabase"/></Cell>
    <Cell><Data ss:Type="Number">-13.348903</Data><NamedCell
      ss:Name="_FilterDatabase"/></Cell>
    <Cell><Data ss:Type="Number">35.932372800000003</Data><NamedCell
      ss:Name="_FilterDatabase"/></Cell>
    <Cell><Data ss:Type="Number">-3.2206553000000002</Data><NamedCell
      ss:Name="_FilterDatabase"/></Cell>
    <Cell><Data ss:Type="String">SFRP1</Data><NamedCell ss:Name="_FilterDatabase"/></Cell>
    <Cell><Data ss:Type="String">secreted frizzled related protein 1</Data><NamedCell
      ss:Name="_FilterDatabase"/></Cell>
   </Row>
   <Row ss:AutoFitHeight="0">
    <Cell><Data ss:Type="String">1557601_s_at</Data><NamedCell
      ss:Name="_FilterDatabase"/></Cell>
    <Cell ss:StyleID="s62"><Data ss:Type="Number">4.2800000000000003E-18</Data><NamedCell
      ss:Name="_FilterDatabase"/></Cell>
    <Cell ss:StyleID="s62"><Data ss:Type="Number">2.51E-20</Data><NamedCell
      ss:Name="_FilterDatabase"/></Cell>
    <Cell><Data ss:Type="Number">-13.346377</Data><NamedCell
      ss:Name="_FilterDatabase"/></Cell>
    <Cell><Data ss:Type="Number">35.923348699999998</Data><NamedCell
      ss:Name="_FilterDatabase"/></Cell>
    <Cell><Data ss:Type="Number">-2.2089140999999999</Data><NamedCell
      ss:Name="_FilterDatabase"/></Cell>
    <Cell><Data ss:Type="String">LOC100132731///KIAA1257</Data><NamedCell
      ss:Name="_FilterDatabase"/></Cell>
    <Cell><Data ss:Type="String">uncharacterized LOC100132731///KIAA1257</Data><NamedCell
      ss:Name="_FilterDatabase"/></Cell>
   </Row>
   <Row ss:AutoFitHeight="0">
    <Cell><Data ss:Type="String">1554362_at</Data><NamedCell
      ss:Name="_FilterDatabase"/></Cell>
    <Cell ss:StyleID="s62"><Data ss:Type="Number">4.3599999999999999E-18</Data><NamedCell
      ss:Name="_FilterDatabase"/></Cell>
    <Cell ss:StyleID="s62"><Data ss:Type="Number">2.5600000000000001E-20</Data><NamedCell
      ss:Name="_FilterDatabase"/></Cell>
    <Cell><Data ss:Type="Number">-13.340674999999999</Data><NamedCell
      ss:Name="_FilterDatabase"/></Cell>
    <Cell><Data ss:Type="Number">35.902974299999997</Data><NamedCell
      ss:Name="_FilterDatabase"/></Cell>
    <Cell><Data ss:Type="Number">-2.7464512999999999</Data><NamedCell
      ss:Name="_FilterDatabase"/></Cell>
    <Cell><Data ss:Type="String">BTG4</Data><NamedCell ss:Name="_FilterDatabase"/></Cell>
    <Cell><Data ss:Type="String">BTG anti-proliferation factor 4</Data><NamedCell
      ss:Name="_FilterDatabase"/></Cell>
   </Row>
   <Row ss:AutoFitHeight="0">
    <Cell><Data ss:Type="String">211699_x_at</Data><NamedCell
      ss:Name="_FilterDatabase"/></Cell>
    <Cell ss:StyleID="s62"><Data ss:Type="Number">4.5399999999999997E-18</Data><NamedCell
      ss:Name="_FilterDatabase"/></Cell>
    <Cell ss:StyleID="s62"><Data ss:Type="Number">2.6799999999999999E-20</Data><NamedCell
      ss:Name="_FilterDatabase"/></Cell>
    <Cell><Data ss:Type="Number">-13.328430000000001</Data><NamedCell
      ss:Name="_FilterDatabase"/></Cell>
    <Cell><Data ss:Type="Number">35.859204099999999</Data><NamedCell
      ss:Name="_FilterDatabase"/></Cell>
    <Cell><Data ss:Type="Number">-3.7610190999999999</Data><NamedCell
      ss:Name="_FilterDatabase"/></Cell>
    <Cell><Data ss:Type="String">HBA2///HBA1</Data><NamedCell
      ss:Name="_FilterDatabase"/></Cell>
    <Cell><Data ss:Type="String">hemoglobin subunit alpha 2///hemoglobin subunit alpha 1</Data><NamedCell
      ss:Name="_FilterDatabase"/></Cell>
   </Row>
   <Row ss:AutoFitHeight="0" ss:Hidden="1">
    <Cell><Data ss:Type="String">210838_s_at</Data><NamedCell
      ss:Name="_FilterDatabase"/></Cell>
    <Cell ss:StyleID="s62"><Data ss:Type="Number">4.6799999999999997E-18</Data><NamedCell
      ss:Name="_FilterDatabase"/></Cell>
    <Cell ss:StyleID="s62"><Data ss:Type="Number">2.7699999999999999E-20</Data><NamedCell
      ss:Name="_FilterDatabase"/></Cell>
    <Cell><Data ss:Type="Number">13.31902</Data><NamedCell
      ss:Name="_FilterDatabase"/></Cell>
    <Cell><Data ss:Type="Number">35.825555100000003</Data><NamedCell
      ss:Name="_FilterDatabase"/></Cell>
    <Cell><Data ss:Type="Number">1.5549611000000001</Data><NamedCell
      ss:Name="_FilterDatabase"/></Cell>
    <Cell><Data ss:Type="String">ACVRL1</Data><NamedCell ss:Name="_FilterDatabase"/></Cell>
    <Cell><Data ss:Type="String">activin A receptor like type 1</Data><NamedCell
      ss:Name="_FilterDatabase"/></Cell>
   </Row>
   <Row ss:AutoFitHeight="0">
    <Cell><Data ss:Type="String">1563638_at</Data><NamedCell
      ss:Name="_FilterDatabase"/></Cell>
    <Cell ss:StyleID="s62"><Data ss:Type="Number">4.8800000000000002E-18</Data><NamedCell
      ss:Name="_FilterDatabase"/></Cell>
    <Cell ss:StyleID="s62"><Data ss:Type="Number">2.9E-20</Data><NamedCell
      ss:Name="_FilterDatabase"/></Cell>
    <Cell><Data ss:Type="Number">-13.306504</Data><NamedCell
      ss:Name="_FilterDatabase"/></Cell>
    <Cell><Data ss:Type="Number">35.780783100000001</Data><NamedCell
      ss:Name="_FilterDatabase"/></Cell>
    <Cell><Data ss:Type="Number">-3.6391043999999999</Data><NamedCell
      ss:Name="_FilterDatabase"/></Cell>
    <Cell><Data ss:Type="String">TVP23A</Data><NamedCell ss:Name="_FilterDatabase"/></Cell>
    <Cell><Data ss:Type="String">trans-golgi network vesicle protein 23 homolog A</Data><NamedCell
      ss:Name="_FilterDatabase"/></Cell>
   </Row>
   <Row ss:AutoFitHeight="0">
    <Cell><Data ss:Type="String">215156_at</Data><NamedCell
      ss:Name="_FilterDatabase"/></Cell>
    <Cell ss:StyleID="s62"><Data ss:Type="Number">5.3999999999999998E-18</Data><NamedCell
      ss:Name="_FilterDatabase"/></Cell>
    <Cell ss:StyleID="s62"><Data ss:Type="Number">3.2199999999999998E-20</Data><NamedCell
      ss:Name="_FilterDatabase"/></Cell>
    <Cell><Data ss:Type="Number">-13.277505</Data><NamedCell
      ss:Name="_FilterDatabase"/></Cell>
    <Cell><Data ss:Type="Number">35.676970799999999</Data><NamedCell
      ss:Name="_FilterDatabase"/></Cell>
    <Cell><Data ss:Type="Number">-2.3952190999999998</Data><NamedCell
      ss:Name="_FilterDatabase"/></Cell>
    <Cell><Data ss:Type="String">WDR61</Data><NamedCell ss:Name="_FilterDatabase"/></Cell>
    <Cell><Data ss:Type="String">WD repeat domain 61</Data><NamedCell
      ss:Name="_FilterDatabase"/></Cell>
   </Row>
   <Row ss:AutoFitHeight="0" ss:Hidden="1">
    <Cell><Data ss:Type="String">222820_at</Data><NamedCell
      ss:Name="_FilterDatabase"/></Cell>
    <Cell ss:StyleID="s62"><Data ss:Type="Number">5.6000000000000002E-18</Data><NamedCell
      ss:Name="_FilterDatabase"/></Cell>
    <Cell ss:StyleID="s62"><Data ss:Type="Number">3.3400000000000001E-20</Data><NamedCell
      ss:Name="_FilterDatabase"/></Cell>
    <Cell><Data ss:Type="Number">-13.266874</Data><NamedCell
      ss:Name="_FilterDatabase"/></Cell>
    <Cell><Data ss:Type="Number">35.638882199999998</Data><NamedCell
      ss:Name="_FilterDatabase"/></Cell>
    <Cell><Data ss:Type="Number">-1.9821472</Data><NamedCell
      ss:Name="_FilterDatabase"/></Cell>
    <Cell><Data ss:Type="String">TNRC6C</Data><NamedCell ss:Name="_FilterDatabase"/></Cell>
    <Cell><Data ss:Type="String">trinucleotide repeat containing 6C</Data><NamedCell
      ss:Name="_FilterDatabase"/></Cell>
   </Row>
   <Row ss:AutoFitHeight="0">
    <Cell><Data ss:Type="String">241636_x_at</Data><NamedCell
      ss:Name="_FilterDatabase"/></Cell>
    <Cell ss:StyleID="s62"><Data ss:Type="Number">5.7800000000000001E-18</Data><NamedCell
      ss:Name="_FilterDatabase"/></Cell>
    <Cell ss:StyleID="s62"><Data ss:Type="Number">3.4599999999999999E-20</Data><NamedCell
      ss:Name="_FilterDatabase"/></Cell>
    <Cell><Data ss:Type="Number">-13.257049</Data><NamedCell
      ss:Name="_FilterDatabase"/></Cell>
    <Cell><Data ss:Type="Number">35.603670700000002</Data><NamedCell
      ss:Name="_FilterDatabase"/></Cell>
    <Cell><Data ss:Type="Number">-2.2618890999999999</Data><NamedCell
      ss:Name="_FilterDatabase"/></Cell>
   </Row>
   <Row ss:AutoFitHeight="0">
    <Cell><Data ss:Type="String">241385_at</Data><NamedCell
      ss:Name="_FilterDatabase"/></Cell>
    <Cell ss:StyleID="s62"><Data ss:Type="Number">6.0100000000000004E-18</Data><NamedCell
      ss:Name="_FilterDatabase"/></Cell>
    <Cell ss:StyleID="s62"><Data ss:Type="Number">3.6100000000000001E-20</Data><NamedCell
      ss:Name="_FilterDatabase"/></Cell>
    <Cell><Data ss:Type="Number">-13.245253999999999</Data><NamedCell
      ss:Name="_FilterDatabase"/></Cell>
    <Cell><Data ss:Type="Number">35.561385000000001</Data><NamedCell
      ss:Name="_FilterDatabase"/></Cell>
    <Cell><Data ss:Type="Number">-2.7210551000000001</Data><NamedCell
      ss:Name="_FilterDatabase"/></Cell>
    <Cell><Data ss:Type="String">LARP7</Data><NamedCell ss:Name="_FilterDatabase"/></Cell>
    <Cell><Data ss:Type="String">La ribonucleoprotein domain family member 7</Data><NamedCell
      ss:Name="_FilterDatabase"/></Cell>
   </Row>
   <Row ss:AutoFitHeight="0" ss:Hidden="1">
    <Cell><Data ss:Type="String">1566491_at</Data><NamedCell
      ss:Name="_FilterDatabase"/></Cell>
    <Cell ss:StyleID="s62"><Data ss:Type="Number">6.0200000000000003E-18</Data><NamedCell
      ss:Name="_FilterDatabase"/></Cell>
    <Cell ss:StyleID="s62"><Data ss:Type="Number">3.6300000000000001E-20</Data><NamedCell
      ss:Name="_FilterDatabase"/></Cell>
    <Cell><Data ss:Type="Number">-13.244306999999999</Data><NamedCell
      ss:Name="_FilterDatabase"/></Cell>
    <Cell><Data ss:Type="Number">35.557988199999997</Data><NamedCell
      ss:Name="_FilterDatabase"/></Cell>
    <Cell><Data ss:Type="Number">-1.7472076999999999</Data><NamedCell
      ss:Name="_FilterDatabase"/></Cell>
   </Row>
   <Row ss:AutoFitHeight="0">
    <Cell><Data ss:Type="String">219295_s_at</Data><NamedCell
      ss:Name="_FilterDatabase"/></Cell>
    <Cell ss:StyleID="s62"><Data ss:Type="Number">6.0400000000000002E-18</Data><NamedCell
      ss:Name="_FilterDatabase"/></Cell>
    <Cell ss:StyleID="s62"><Data ss:Type="Number">3.6500000000000002E-20</Data><NamedCell
      ss:Name="_FilterDatabase"/></Cell>
    <Cell><Data ss:Type="Number">-13.242304000000001</Data><NamedCell
      ss:Name="_FilterDatabase"/></Cell>
    <Cell><Data ss:Type="Number">35.550802599999997</Data><NamedCell
      ss:Name="_FilterDatabase"/></Cell>
    <Cell><Data ss:Type="Number">-3.7725582000000002</Data><NamedCell
      ss:Name="_FilterDatabase"/></Cell>
    <Cell><Data ss:Type="String">PCOLCE2</Data><NamedCell ss:Name="_FilterDatabase"/></Cell>
    <Cell><Data ss:Type="String">procollagen C-endopeptidase enhancer 2</Data><NamedCell
      ss:Name="_FilterDatabase"/></Cell>
   </Row>
   <Row ss:AutoFitHeight="0">
    <Cell><Data ss:Type="String">237006_at</Data><NamedCell
      ss:Name="_FilterDatabase"/></Cell>
    <Cell ss:StyleID="s62"><Data ss:Type="Number">6.2499999999999999E-18</Data><NamedCell
      ss:Name="_FilterDatabase"/></Cell>
    <Cell ss:StyleID="s62"><Data ss:Type="Number">3.79E-20</Data><NamedCell
      ss:Name="_FilterDatabase"/></Cell>
    <Cell><Data ss:Type="Number">-13.232184</Data><NamedCell
      ss:Name="_FilterDatabase"/></Cell>
    <Cell><Data ss:Type="Number">35.514501500000001</Data><NamedCell
      ss:Name="_FilterDatabase"/></Cell>
    <Cell><Data ss:Type="Number">-2.5316613000000001</Data><NamedCell
      ss:Name="_FilterDatabase"/></Cell>
   </Row>
   <Row ss:AutoFitHeight="0">
    <Cell><Data ss:Type="String">237605_at</Data><NamedCell
      ss:Name="_FilterDatabase"/></Cell>
    <Cell ss:StyleID="s62"><Data ss:Type="Number">6.4700000000000002E-18</Data><NamedCell
      ss:Name="_FilterDatabase"/></Cell>
    <Cell ss:StyleID="s62"><Data ss:Type="Number">3.9400000000000002E-20</Data><NamedCell
      ss:Name="_FilterDatabase"/></Cell>
    <Cell><Data ss:Type="Number">-13.221405000000001</Data><NamedCell
      ss:Name="_FilterDatabase"/></Cell>
    <Cell><Data ss:Type="Number">35.475823800000001</Data><NamedCell
      ss:Name="_FilterDatabase"/></Cell>
    <Cell><Data ss:Type="Number">-2.6974735000000001</Data><NamedCell
      ss:Name="_FilterDatabase"/></Cell>
   </Row>
   <Row ss:AutoFitHeight="0" ss:Hidden="1">
    <Cell><Data ss:Type="String">240737_at</Data><NamedCell
      ss:Name="_FilterDatabase"/></Cell>
    <Cell ss:StyleID="s62"><Data ss:Type="Number">6.6899999999999998E-18</Data><NamedCell
      ss:Name="_FilterDatabase"/></Cell>
    <Cell ss:StyleID="s62"><Data ss:Type="Number">4.08E-20</Data><NamedCell
      ss:Name="_FilterDatabase"/></Cell>
    <Cell><Data ss:Type="Number">-13.211555000000001</Data><NamedCell
      ss:Name="_FilterDatabase"/></Cell>
    <Cell><Data ss:Type="Number">35.440462500000002</Data><NamedCell
      ss:Name="_FilterDatabase"/></Cell>
    <Cell><Data ss:Type="Number">-1.6151281</Data><NamedCell
      ss:Name="_FilterDatabase"/></Cell>
   </Row>
   <Row ss:AutoFitHeight="0" ss:Hidden="1">
    <Cell><Data ss:Type="String">235662_at</Data><NamedCell
      ss:Name="_FilterDatabase"/></Cell>
    <Cell ss:StyleID="s62"><Data ss:Type="Number">6.9300000000000001E-18</Data><NamedCell
      ss:Name="_FilterDatabase"/></Cell>
    <Cell ss:StyleID="s62"><Data ss:Type="Number">4.2399999999999999E-20</Data><NamedCell
      ss:Name="_FilterDatabase"/></Cell>
    <Cell><Data ss:Type="Number">-13.201010999999999</Data><NamedCell
      ss:Name="_FilterDatabase"/></Cell>
    <Cell><Data ss:Type="Number">35.402598500000003</Data><NamedCell
      ss:Name="_FilterDatabase"/></Cell>
    <Cell><Data ss:Type="Number">-1.9645001</Data><NamedCell
      ss:Name="_FilterDatabase"/></Cell>
   </Row>
   <Row ss:AutoFitHeight="0" ss:Hidden="1">
    <Cell><Data ss:Type="String">241630_at</Data><NamedCell
      ss:Name="_FilterDatabase"/></Cell>
    <Cell ss:StyleID="s62"><Data ss:Type="Number">6.9900000000000006E-18</Data><NamedCell
      ss:Name="_FilterDatabase"/></Cell>
    <Cell ss:StyleID="s62"><Data ss:Type="Number">4.2899999999999998E-20</Data><NamedCell
      ss:Name="_FilterDatabase"/></Cell>
    <Cell><Data ss:Type="Number">-13.197761</Data><NamedCell
      ss:Name="_FilterDatabase"/></Cell>
    <Cell><Data ss:Type="Number">35.390922799999998</Data><NamedCell
      ss:Name="_FilterDatabase"/></Cell>
    <Cell><Data ss:Type="Number">-1.2506782000000001</Data><NamedCell
      ss:Name="_FilterDatabase"/></Cell>
   </Row>
   <Row ss:AutoFitHeight="0">
    <Cell><Data ss:Type="String">1552482_at</Data><NamedCell
      ss:Name="_FilterDatabase"/></Cell>
    <Cell ss:StyleID="s62"><Data ss:Type="Number">7.2799999999999998E-18</Data><NamedCell
      ss:Name="_FilterDatabase"/></Cell>
    <Cell ss:StyleID="s62"><Data ss:Type="Number">4.4800000000000001E-20</Data><NamedCell
      ss:Name="_FilterDatabase"/></Cell>
    <Cell><Data ss:Type="Number">-13.18562</Data><NamedCell
      ss:Name="_FilterDatabase"/></Cell>
    <Cell><Data ss:Type="Number">35.347299800000002</Data><NamedCell
      ss:Name="_FilterDatabase"/></Cell>
    <Cell><Data ss:Type="Number">-2.6909309000000001</Data><NamedCell
      ss:Name="_FilterDatabase"/></Cell>
    <Cell><Data ss:Type="String">RAPH1</Data><NamedCell ss:Name="_FilterDatabase"/></Cell>
    <Cell><Data ss:Type="String">Ras association (RalGDS/AF-6) and pleckstrin homology domains 1</Data><NamedCell
      ss:Name="_FilterDatabase"/></Cell>
   </Row>
   <Row ss:AutoFitHeight="0" ss:Hidden="1">
    <Cell><Data ss:Type="String">1559971_at</Data><NamedCell
      ss:Name="_FilterDatabase"/></Cell>
    <Cell ss:StyleID="s62"><Data ss:Type="Number">7.3100000000000004E-18</Data><NamedCell
      ss:Name="_FilterDatabase"/></Cell>
    <Cell ss:StyleID="s62"><Data ss:Type="Number">4.5099999999999999E-20</Data><NamedCell
      ss:Name="_FilterDatabase"/></Cell>
    <Cell><Data ss:Type="Number">-13.183652</Data><NamedCell
      ss:Name="_FilterDatabase"/></Cell>
    <Cell><Data ss:Type="Number">35.340228000000003</Data><NamedCell
      ss:Name="_FilterDatabase"/></Cell>
    <Cell><Data ss:Type="Number">-1.3944627000000001</Data><NamedCell
      ss:Name="_FilterDatabase"/></Cell>
    <Cell><Data ss:Type="String">BSDC1</Data><NamedCell ss:Name="_FilterDatabase"/></Cell>
    <Cell><Data ss:Type="String">BSD domain containing 1</Data><NamedCell
      ss:Name="_FilterDatabase"/></Cell>
   </Row>
   <Row ss:AutoFitHeight="0" ss:Hidden="1">
    <Cell><Data ss:Type="String">225820_at</Data><NamedCell
      ss:Name="_FilterDatabase"/></Cell>
    <Cell ss:StyleID="s62"><Data ss:Type="Number">7.3700000000000001E-18</Data><NamedCell
      ss:Name="_FilterDatabase"/></Cell>
    <Cell ss:StyleID="s62"><Data ss:Type="Number">4.57E-20</Data><NamedCell
      ss:Name="_FilterDatabase"/></Cell>
    <Cell><Data ss:Type="Number">-13.180483000000001</Data><NamedCell
      ss:Name="_FilterDatabase"/></Cell>
    <Cell><Data ss:Type="Number">35.328837200000002</Data><NamedCell
      ss:Name="_FilterDatabase"/></Cell>
    <Cell><Data ss:Type="Number">-1.8682262000000001</Data><NamedCell
      ss:Name="_FilterDatabase"/></Cell>
    <Cell><Data ss:Type="String">JADE1</Data><NamedCell ss:Name="_FilterDatabase"/></Cell>
    <Cell><Data ss:Type="String">jade family PHD finger 1</Data><NamedCell
      ss:Name="_FilterDatabase"/></Cell>
   </Row>
   <Row ss:AutoFitHeight="0">
    <Cell><Data ss:Type="String">231529_at</Data><NamedCell
      ss:Name="_FilterDatabase"/></Cell>
    <Cell ss:StyleID="s62"><Data ss:Type="Number">7.3799999999999992E-18</Data><NamedCell
      ss:Name="_FilterDatabase"/></Cell>
    <Cell ss:StyleID="s62"><Data ss:Type="Number">4.5799999999999998E-20</Data><NamedCell
      ss:Name="_FilterDatabase"/></Cell>
    <Cell><Data ss:Type="Number">-13.179423</Data><NamedCell
      ss:Name="_FilterDatabase"/></Cell>
    <Cell><Data ss:Type="Number">35.325026800000003</Data><NamedCell
      ss:Name="_FilterDatabase"/></Cell>
    <Cell><Data ss:Type="Number">-2.3786426000000001</Data><NamedCell
      ss:Name="_FilterDatabase"/></Cell>
    <Cell><Data ss:Type="String">MEG3</Data><NamedCell ss:Name="_FilterDatabase"/></Cell>
    <Cell><Data ss:Type="String">maternally expressed 3 (non-protein coding)</Data><NamedCell
      ss:Name="_FilterDatabase"/></Cell>
   </Row>
   <Row ss:AutoFitHeight="0" ss:Hidden="1">
    <Cell><Data ss:Type="String">220801_s_at</Data><NamedCell
      ss:Name="_FilterDatabase"/></Cell>
    <Cell ss:StyleID="s62"><Data ss:Type="Number">7.5500000000000007E-18</Data><NamedCell
      ss:Name="_FilterDatabase"/></Cell>
    <Cell ss:StyleID="s62"><Data ss:Type="Number">4.7000000000000001E-20</Data><NamedCell
      ss:Name="_FilterDatabase"/></Cell>
    <Cell><Data ss:Type="Number">-13.172397999999999</Data><NamedCell
      ss:Name="_FilterDatabase"/></Cell>
    <Cell><Data ss:Type="Number">35.299771200000002</Data><NamedCell
      ss:Name="_FilterDatabase"/></Cell>
    <Cell><Data ss:Type="Number">-1.4466618</Data><NamedCell
      ss:Name="_FilterDatabase"/></Cell>
    <Cell><Data ss:Type="String">HAO2</Data><NamedCell ss:Name="_FilterDatabase"/></Cell>
    <Cell><Data ss:Type="String">hydroxyacid oxidase 2</Data><NamedCell
      ss:Name="_FilterDatabase"/></Cell>
   </Row>
   <Row ss:AutoFitHeight="0" ss:Hidden="1">
    <Cell><Data ss:Type="String">244352_at</Data><NamedCell
      ss:Name="_FilterDatabase"/></Cell>
    <Cell ss:StyleID="s62"><Data ss:Type="Number">7.5700000000000005E-18</Data><NamedCell
      ss:Name="_FilterDatabase"/></Cell>
    <Cell ss:StyleID="s62"><Data ss:Type="Number">4.7299999999999999E-20</Data><NamedCell
      ss:Name="_FilterDatabase"/></Cell>
    <Cell><Data ss:Type="Number">-13.170944</Data><NamedCell
      ss:Name="_FilterDatabase"/></Cell>
    <Cell><Data ss:Type="Number">35.294542300000003</Data><NamedCell
      ss:Name="_FilterDatabase"/></Cell>
    <Cell><Data ss:Type="Number">-1.7207041000000001</Data><NamedCell
      ss:Name="_FilterDatabase"/></Cell>
    <Cell><Data ss:Type="String">CD84</Data><NamedCell ss:Name="_FilterDatabase"/></Cell>
    <Cell><Data ss:Type="String">CD84 molecule</Data><NamedCell
      ss:Name="_FilterDatabase"/></Cell>
   </Row>
   <Row ss:AutoFitHeight="0" ss:Hidden="1">
    <Cell><Data ss:Type="String">219590_x_at</Data><NamedCell
      ss:Name="_FilterDatabase"/></Cell>
    <Cell ss:StyleID="s62"><Data ss:Type="Number">8.6299999999999995E-18</Data><NamedCell
      ss:Name="_FilterDatabase"/></Cell>
    <Cell ss:StyleID="s62"><Data ss:Type="Number">5.4100000000000002E-20</Data><NamedCell
      ss:Name="_FilterDatabase"/></Cell>
    <Cell><Data ss:Type="Number">13.133955</Data><NamedCell
      ss:Name="_FilterDatabase"/></Cell>
    <Cell><Data ss:Type="Number">35.161451399999997</Data><NamedCell
      ss:Name="_FilterDatabase"/></Cell>
    <Cell><Data ss:Type="Number">2.6197588000000001</Data><NamedCell
      ss:Name="_FilterDatabase"/></Cell>
    <Cell><Data ss:Type="String">DPH5</Data><NamedCell ss:Name="_FilterDatabase"/></Cell>
    <Cell><Data ss:Type="String">diphthamide biosynthesis 5</Data><NamedCell
      ss:Name="_FilterDatabase"/></Cell>
   </Row>
   <Row ss:AutoFitHeight="0" ss:Hidden="1">
    <Cell><Data ss:Type="String">211856_x_at</Data><NamedCell
      ss:Name="_FilterDatabase"/></Cell>
    <Cell ss:StyleID="s62"><Data ss:Type="Number">8.6900000000000008E-18</Data><NamedCell
      ss:Name="_FilterDatabase"/></Cell>
    <Cell ss:StyleID="s62"><Data ss:Type="Number">5.4599999999999995E-20</Data><NamedCell
      ss:Name="_FilterDatabase"/></Cell>
    <Cell><Data ss:Type="Number">-13.13114</Data><NamedCell
      ss:Name="_FilterDatabase"/></Cell>
    <Cell><Data ss:Type="Number">35.151317300000002</Data><NamedCell
      ss:Name="_FilterDatabase"/></Cell>
    <Cell><Data ss:Type="Number">-1.6055421999999999</Data><NamedCell
      ss:Name="_FilterDatabase"/></Cell>
    <Cell><Data ss:Type="String">CD28</Data><NamedCell ss:Name="_FilterDatabase"/></Cell>
    <Cell><Data ss:Type="String">CD28 molecule</Data><NamedCell
      ss:Name="_FilterDatabase"/></Cell>
   </Row>
   <Row ss:AutoFitHeight="0" ss:Hidden="1">
    <Cell><Data ss:Type="String">201493_s_at</Data><NamedCell
      ss:Name="_FilterDatabase"/></Cell>
    <Cell ss:StyleID="s62"><Data ss:Type="Number">9.4400000000000006E-18</Data><NamedCell
      ss:Name="_FilterDatabase"/></Cell>
    <Cell ss:StyleID="s62"><Data ss:Type="Number">5.9500000000000001E-20</Data><NamedCell
      ss:Name="_FilterDatabase"/></Cell>
    <Cell><Data ss:Type="Number">13.107512</Data><NamedCell
      ss:Name="_FilterDatabase"/></Cell>
    <Cell><Data ss:Type="Number">35.066197600000002</Data><NamedCell
      ss:Name="_FilterDatabase"/></Cell>
    <Cell><Data ss:Type="Number">2.2499479999999998</Data><NamedCell
      ss:Name="_FilterDatabase"/></Cell>
    <Cell><Data ss:Type="String">PUM2</Data><NamedCell ss:Name="_FilterDatabase"/></Cell>
    <Cell><Data ss:Type="String">pumilio RNA binding family member 2</Data><NamedCell
      ss:Name="_FilterDatabase"/></Cell>
   </Row>
   <Row ss:AutoFitHeight="0">
    <Cell><Data ss:Type="String">1569407_at</Data><NamedCell
      ss:Name="_FilterDatabase"/></Cell>
    <Cell ss:StyleID="s62"><Data ss:Type="Number">1.02E-17</Data><NamedCell
      ss:Name="_FilterDatabase"/></Cell>
    <Cell ss:StyleID="s62"><Data ss:Type="Number">6.4300000000000004E-20</Data><NamedCell
      ss:Name="_FilterDatabase"/></Cell>
    <Cell><Data ss:Type="Number">-13.086288</Data><NamedCell
      ss:Name="_FilterDatabase"/></Cell>
    <Cell><Data ss:Type="Number">34.989675499999997</Data><NamedCell
      ss:Name="_FilterDatabase"/></Cell>
    <Cell><Data ss:Type="Number">-2.3856578000000002</Data><NamedCell
      ss:Name="_FilterDatabase"/></Cell>
   </Row>
   <Row ss:AutoFitHeight="0" ss:Hidden="1">
    <Cell><Data ss:Type="String">1556272_a_at</Data><NamedCell
      ss:Name="_FilterDatabase"/></Cell>
    <Cell ss:StyleID="s62"><Data ss:Type="Number">1.0300000000000001E-17</Data><NamedCell
      ss:Name="_FilterDatabase"/></Cell>
    <Cell ss:StyleID="s62"><Data ss:Type="Number">6.5599999999999999E-20</Data><NamedCell
      ss:Name="_FilterDatabase"/></Cell>
    <Cell><Data ss:Type="Number">13.080741</Data><NamedCell
      ss:Name="_FilterDatabase"/></Cell>
    <Cell><Data ss:Type="Number">34.969665900000003</Data><NamedCell
      ss:Name="_FilterDatabase"/></Cell>
    <Cell><Data ss:Type="Number">3.2115754000000001</Data><NamedCell
      ss:Name="_FilterDatabase"/></Cell>
    <Cell><Data ss:Type="String">LOC101928896</Data><NamedCell
      ss:Name="_FilterDatabase"/></Cell>
    <Cell><Data ss:Type="String">uncharacterized LOC101928896</Data><NamedCell
      ss:Name="_FilterDatabase"/></Cell>
   </Row>
   <Row ss:AutoFitHeight="0" ss:Hidden="1">
    <Cell><Data ss:Type="String">1566571_at</Data><NamedCell
      ss:Name="_FilterDatabase"/></Cell>
    <Cell ss:StyleID="s62"><Data ss:Type="Number">1.0600000000000001E-17</Data><NamedCell
      ss:Name="_FilterDatabase"/></Cell>
    <Cell ss:StyleID="s62"><Data ss:Type="Number">6.7299999999999995E-20</Data><NamedCell
      ss:Name="_FilterDatabase"/></Cell>
    <Cell><Data ss:Type="Number">-13.073403000000001</Data><NamedCell
      ss:Name="_FilterDatabase"/></Cell>
    <Cell><Data ss:Type="Number">34.943190700000002</Data><NamedCell
      ss:Name="_FilterDatabase"/></Cell>
    <Cell><Data ss:Type="Number">-1.7434335999999999</Data><NamedCell
      ss:Name="_FilterDatabase"/></Cell>
   </Row>
   <Row ss:AutoFitHeight="0">
    <Cell><Data ss:Type="String">236081_at</Data><NamedCell
      ss:Name="_FilterDatabase"/></Cell>
    <Cell ss:StyleID="s62"><Data ss:Type="Number">1.08E-17</Data><NamedCell
      ss:Name="_FilterDatabase"/></Cell>
    <Cell ss:StyleID="s62"><Data ss:Type="Number">6.8700000000000006E-20</Data><NamedCell
      ss:Name="_FilterDatabase"/></Cell>
    <Cell><Data ss:Type="Number">-13.067945</Data><NamedCell
      ss:Name="_FilterDatabase"/></Cell>
    <Cell><Data ss:Type="Number">34.9234936</Data><NamedCell
      ss:Name="_FilterDatabase"/></Cell>
    <Cell><Data ss:Type="Number">-2.3562037999999998</Data><NamedCell
      ss:Name="_FilterDatabase"/></Cell>
    <Cell><Data ss:Type="String">SNCA</Data><NamedCell ss:Name="_FilterDatabase"/></Cell>
    <Cell><Data ss:Type="String">synuclein alpha</Data><NamedCell
      ss:Name="_FilterDatabase"/></Cell>
   </Row>
   <Row ss:AutoFitHeight="0" ss:Hidden="1">
    <Cell><Data ss:Type="String">243244_at</Data><NamedCell
      ss:Name="_FilterDatabase"/></Cell>
    <Cell ss:StyleID="s62"><Data ss:Type="Number">1.0900000000000001E-17</Data><NamedCell
      ss:Name="_FilterDatabase"/></Cell>
    <Cell ss:StyleID="s62"><Data ss:Type="Number">6.9799999999999994E-20</Data><NamedCell
      ss:Name="_FilterDatabase"/></Cell>
    <Cell><Data ss:Type="Number">13.063407</Data><NamedCell
      ss:Name="_FilterDatabase"/></Cell>
    <Cell><Data ss:Type="Number">34.907115099999999</Data><NamedCell
      ss:Name="_FilterDatabase"/></Cell>
    <Cell><Data ss:Type="Number">2.0884128</Data><NamedCell
      ss:Name="_FilterDatabase"/></Cell>
    <Cell><Data ss:Type="String">CACNB4</Data><NamedCell ss:Name="_FilterDatabase"/></Cell>
    <Cell><Data ss:Type="String">calcium voltage-gated channel auxiliary subunit beta 4</Data><NamedCell
      ss:Name="_FilterDatabase"/></Cell>
   </Row>
   <Row ss:AutoFitHeight="0">
    <Cell><Data ss:Type="String">203688_at</Data><NamedCell
      ss:Name="_FilterDatabase"/></Cell>
    <Cell ss:StyleID="s62"><Data ss:Type="Number">1.0900000000000001E-17</Data><NamedCell
      ss:Name="_FilterDatabase"/></Cell>
    <Cell ss:StyleID="s62"><Data ss:Type="Number">6.9899999999999997E-20</Data><NamedCell
      ss:Name="_FilterDatabase"/></Cell>
    <Cell><Data ss:Type="Number">-13.063326999999999</Data><NamedCell
      ss:Name="_FilterDatabase"/></Cell>
    <Cell><Data ss:Type="Number">34.906825099999999</Data><NamedCell
      ss:Name="_FilterDatabase"/></Cell>
    <Cell><Data ss:Type="Number">-3.9168221999999999</Data><NamedCell
      ss:Name="_FilterDatabase"/></Cell>
    <Cell><Data ss:Type="String">PKD2</Data><NamedCell ss:Name="_FilterDatabase"/></Cell>
    <Cell><Data ss:Type="String">polycystin 2, transient receptor potential cation channel</Data><NamedCell
      ss:Name="_FilterDatabase"/></Cell>
   </Row>
   <Row ss:AutoFitHeight="0">
    <Cell><Data ss:Type="String">217482_at</Data><NamedCell
      ss:Name="_FilterDatabase"/></Cell>
    <Cell ss:StyleID="s62"><Data ss:Type="Number">1.0900000000000001E-17</Data><NamedCell
      ss:Name="_FilterDatabase"/></Cell>
    <Cell ss:StyleID="s62"><Data ss:Type="Number">7.0000000000000001E-20</Data><NamedCell
      ss:Name="_FilterDatabase"/></Cell>
    <Cell><Data ss:Type="Number">-13.062661</Data><NamedCell
      ss:Name="_FilterDatabase"/></Cell>
    <Cell><Data ss:Type="Number">34.9044223</Data><NamedCell
      ss:Name="_FilterDatabase"/></Cell>
    <Cell><Data ss:Type="Number">-2.1072275</Data><NamedCell
      ss:Name="_FilterDatabase"/></Cell>
   </Row>
   <Row ss:AutoFitHeight="0" ss:Hidden="1">
    <Cell><Data ss:Type="String">231272_at</Data><NamedCell
      ss:Name="_FilterDatabase"/></Cell>
    <Cell ss:StyleID="s62"><Data ss:Type="Number">1.19E-17</Data><NamedCell
      ss:Name="_FilterDatabase"/></Cell>
    <Cell ss:StyleID="s62"><Data ss:Type="Number">7.6799999999999998E-20</Data><NamedCell
      ss:Name="_FilterDatabase"/></Cell>
    <Cell><Data ss:Type="Number">13.037431</Data><NamedCell
      ss:Name="_FilterDatabase"/></Cell>
    <Cell><Data ss:Type="Number">34.813304500000001</Data><NamedCell
      ss:Name="_FilterDatabase"/></Cell>
    <Cell><Data ss:Type="Number">1.5780479000000001</Data><NamedCell
      ss:Name="_FilterDatabase"/></Cell>
    <Cell><Data ss:Type="String">MED7</Data><NamedCell ss:Name="_FilterDatabase"/></Cell>
    <Cell><Data ss:Type="String">mediator complex subunit 7</Data><NamedCell
      ss:Name="_FilterDatabase"/></Cell>
   </Row>
   <Row ss:AutoFitHeight="0">
    <Cell><Data ss:Type="String">1568957_x_at</Data><NamedCell
      ss:Name="_FilterDatabase"/></Cell>
    <Cell ss:StyleID="s62"><Data ss:Type="Number">1.36E-17</Data><NamedCell
      ss:Name="_FilterDatabase"/></Cell>
    <Cell ss:StyleID="s62"><Data ss:Type="Number">8.81E-20</Data><NamedCell
      ss:Name="_FilterDatabase"/></Cell>
    <Cell><Data ss:Type="Number">-12.999509</Data><NamedCell
      ss:Name="_FilterDatabase"/></Cell>
    <Cell><Data ss:Type="Number">34.676194099999996</Data><NamedCell
      ss:Name="_FilterDatabase"/></Cell>
    <Cell><Data ss:Type="Number">-3.9154328999999999</Data><NamedCell
      ss:Name="_FilterDatabase"/></Cell>
    <Cell><Data ss:Type="String">SRGAP2C///SRGAP2B///SRGAP2</Data><NamedCell
      ss:Name="_FilterDatabase"/></Cell>
    <Cell><Data ss:Type="String">SLIT-ROBO Rho GTPase activating protein 2C///SLIT-ROBO Rho GTPase activating protein 2B///SLIT-ROBO Rho GTPase activating protein 2</Data><NamedCell
      ss:Name="_FilterDatabase"/></Cell>
   </Row>
   <Row ss:AutoFitHeight="0" ss:Hidden="1">
    <Cell><Data ss:Type="String">240031_at</Data><NamedCell
      ss:Name="_FilterDatabase"/></Cell>
    <Cell ss:StyleID="s62"><Data ss:Type="Number">1.36E-17</Data><NamedCell
      ss:Name="_FilterDatabase"/></Cell>
    <Cell ss:StyleID="s62"><Data ss:Type="Number">8.8399999999999998E-20</Data><NamedCell
      ss:Name="_FilterDatabase"/></Cell>
    <Cell><Data ss:Type="Number">-12.998614999999999</Data><NamedCell
      ss:Name="_FilterDatabase"/></Cell>
    <Cell><Data ss:Type="Number">34.672959400000003</Data><NamedCell
      ss:Name="_FilterDatabase"/></Cell>
    <Cell><Data ss:Type="Number">-1.789523</Data><NamedCell
      ss:Name="_FilterDatabase"/></Cell>
    <Cell><Data ss:Type="String">MSRA</Data><NamedCell ss:Name="_FilterDatabase"/></Cell>
    <Cell><Data ss:Type="String">methionine sulfoxide reductase A</Data><NamedCell
      ss:Name="_FilterDatabase"/></Cell>
   </Row>
   <Row ss:AutoFitHeight="0">
    <Cell><Data ss:Type="String">1560659_at</Data><NamedCell
      ss:Name="_FilterDatabase"/></Cell>
    <Cell ss:StyleID="s62"><Data ss:Type="Number">1.4599999999999999E-17</Data><NamedCell
      ss:Name="_FilterDatabase"/></Cell>
    <Cell ss:StyleID="s62"><Data ss:Type="Number">9.4800000000000005E-20</Data><NamedCell
      ss:Name="_FilterDatabase"/></Cell>
    <Cell><Data ss:Type="Number">-12.979388999999999</Data><NamedCell
      ss:Name="_FilterDatabase"/></Cell>
    <Cell><Data ss:Type="Number">34.603373599999998</Data><NamedCell
      ss:Name="_FilterDatabase"/></Cell>
    <Cell><Data ss:Type="Number">-3.6831187999999999</Data><NamedCell
      ss:Name="_FilterDatabase"/></Cell>
    <Cell><Data ss:Type="String">LINC00342</Data><NamedCell
      ss:Name="_FilterDatabase"/></Cell>
    <Cell><Data ss:Type="String">long intergenic non-protein coding RNA 342</Data><NamedCell
      ss:Name="_FilterDatabase"/></Cell>
   </Row>
   <Row ss:AutoFitHeight="0">
    <Cell><Data ss:Type="String">239948_at</Data><NamedCell
      ss:Name="_FilterDatabase"/></Cell>
    <Cell ss:StyleID="s62"><Data ss:Type="Number">1.5199999999999999E-17</Data><NamedCell
      ss:Name="_FilterDatabase"/></Cell>
    <Cell ss:StyleID="s62"><Data ss:Type="Number">9.8800000000000006E-20</Data><NamedCell
      ss:Name="_FilterDatabase"/></Cell>
    <Cell><Data ss:Type="Number">-12.968071</Data><NamedCell
      ss:Name="_FilterDatabase"/></Cell>
    <Cell><Data ss:Type="Number">34.5623851</Data><NamedCell
      ss:Name="_FilterDatabase"/></Cell>
    <Cell><Data ss:Type="Number">-2.0427770999999999</Data><NamedCell
      ss:Name="_FilterDatabase"/></Cell>
    <Cell><Data ss:Type="String">NUP153</Data><NamedCell ss:Name="_FilterDatabase"/></Cell>
    <Cell><Data ss:Type="String">nucleoporin 153</Data><NamedCell
      ss:Name="_FilterDatabase"/></Cell>
   </Row>
   <Row ss:AutoFitHeight="0">
    <Cell><Data ss:Type="String">239162_at</Data><NamedCell
      ss:Name="_FilterDatabase"/></Cell>
    <Cell ss:StyleID="s62"><Data ss:Type="Number">1.5199999999999999E-17</Data><NamedCell
      ss:Name="_FilterDatabase"/></Cell>
    <Cell ss:StyleID="s62"><Data ss:Type="Number">9.9599999999999996E-20</Data><NamedCell
      ss:Name="_FilterDatabase"/></Cell>
    <Cell><Data ss:Type="Number">-12.966015000000001</Data><NamedCell
      ss:Name="_FilterDatabase"/></Cell>
    <Cell><Data ss:Type="Number">34.554941100000001</Data><NamedCell
      ss:Name="_FilterDatabase"/></Cell>
    <Cell><Data ss:Type="Number">-2.4856839000000002</Data><NamedCell
      ss:Name="_FilterDatabase"/></Cell>
    <Cell><Data ss:Type="String">DAPK1-IT1</Data><NamedCell
      ss:Name="_FilterDatabase"/></Cell>
    <Cell><Data ss:Type="String">DAPK1 intronic transcript 1</Data><NamedCell
      ss:Name="_FilterDatabase"/></Cell>
   </Row>
   <Row ss:AutoFitHeight="0">
    <Cell><Data ss:Type="String">209613_s_at</Data><NamedCell
      ss:Name="_FilterDatabase"/></Cell>
    <Cell ss:StyleID="s62"><Data ss:Type="Number">1.53E-17</Data><NamedCell
      ss:Name="_FilterDatabase"/></Cell>
    <Cell ss:StyleID="s62"><Data ss:Type="Number">1.0099999999999999E-19</Data><NamedCell
      ss:Name="_FilterDatabase"/></Cell>
    <Cell><Data ss:Type="Number">-12.963359000000001</Data><NamedCell
      ss:Name="_FilterDatabase"/></Cell>
    <Cell><Data ss:Type="Number">34.545318899999998</Data><NamedCell
      ss:Name="_FilterDatabase"/></Cell>
    <Cell><Data ss:Type="Number">-5.7689580999999999</Data><NamedCell
      ss:Name="_FilterDatabase"/></Cell>
    <Cell><Data ss:Type="String">ADH1B</Data><NamedCell ss:Name="_FilterDatabase"/></Cell>
    <Cell><Data ss:Type="String">alcohol dehydrogenase 1B (class I), beta polypeptide</Data><NamedCell
      ss:Name="_FilterDatabase"/></Cell>
   </Row>
   <Row ss:AutoFitHeight="0">
    <Cell><Data ss:Type="String">1553796_at</Data><NamedCell
      ss:Name="_FilterDatabase"/></Cell>
    <Cell ss:StyleID="s62"><Data ss:Type="Number">1.53E-17</Data><NamedCell
      ss:Name="_FilterDatabase"/></Cell>
    <Cell ss:StyleID="s62"><Data ss:Type="Number">1.0099999999999999E-19</Data><NamedCell
      ss:Name="_FilterDatabase"/></Cell>
    <Cell><Data ss:Type="Number">-12.962688999999999</Data><NamedCell
      ss:Name="_FilterDatabase"/></Cell>
    <Cell><Data ss:Type="Number">34.5428918</Data><NamedCell
      ss:Name="_FilterDatabase"/></Cell>
    <Cell><Data ss:Type="Number">-2.1000073000000001</Data><NamedCell
      ss:Name="_FilterDatabase"/></Cell>
    <Cell><Data ss:Type="String">LINC01105</Data><NamedCell
      ss:Name="_FilterDatabase"/></Cell>
    <Cell><Data ss:Type="String">long intergenic non-protein coding RNA 1105</Data><NamedCell
      ss:Name="_FilterDatabase"/></Cell>
   </Row>
   <Row ss:AutoFitHeight="0" ss:Hidden="1">
    <Cell><Data ss:Type="String">1561179_s_at</Data><NamedCell
      ss:Name="_FilterDatabase"/></Cell>
    <Cell ss:StyleID="s62"><Data ss:Type="Number">1.5700000000000001E-17</Data><NamedCell
      ss:Name="_FilterDatabase"/></Cell>
    <Cell ss:StyleID="s62"><Data ss:Type="Number">1.03E-19</Data><NamedCell
      ss:Name="_FilterDatabase"/></Cell>
    <Cell><Data ss:Type="Number">-12.955772</Data><NamedCell
      ss:Name="_FilterDatabase"/></Cell>
    <Cell><Data ss:Type="Number">34.517827799999999</Data><NamedCell
      ss:Name="_FilterDatabase"/></Cell>
    <Cell><Data ss:Type="Number">-1.9802898</Data><NamedCell
      ss:Name="_FilterDatabase"/></Cell>
    <Cell><Data ss:Type="String">AMZ1</Data><NamedCell ss:Name="_FilterDatabase"/></Cell>
    <Cell><Data ss:Type="String">archaelysin family metallopeptidase 1</Data><NamedCell
      ss:Name="_FilterDatabase"/></Cell>
   </Row>
   <Row ss:AutoFitHeight="0">
    <Cell><Data ss:Type="String">236419_at</Data><NamedCell
      ss:Name="_FilterDatabase"/></Cell>
    <Cell ss:StyleID="s62"><Data ss:Type="Number">1.6399999999999999E-17</Data><NamedCell
      ss:Name="_FilterDatabase"/></Cell>
    <Cell ss:StyleID="s62"><Data ss:Type="Number">1.0900000000000001E-19</Data><NamedCell
      ss:Name="_FilterDatabase"/></Cell>
    <Cell><Data ss:Type="Number">-12.941848999999999</Data><NamedCell
      ss:Name="_FilterDatabase"/></Cell>
    <Cell><Data ss:Type="Number">34.467362100000003</Data><NamedCell
      ss:Name="_FilterDatabase"/></Cell>
    <Cell><Data ss:Type="Number">-2.1094181999999999</Data><NamedCell
      ss:Name="_FilterDatabase"/></Cell>
   </Row>
   <Row ss:AutoFitHeight="0" ss:Hidden="1">
    <Cell><Data ss:Type="String">239924_at</Data><NamedCell
      ss:Name="_FilterDatabase"/></Cell>
    <Cell ss:StyleID="s62"><Data ss:Type="Number">1.65E-17</Data><NamedCell
      ss:Name="_FilterDatabase"/></Cell>
    <Cell ss:StyleID="s62"><Data ss:Type="Number">1.0900000000000001E-19</Data><NamedCell
      ss:Name="_FilterDatabase"/></Cell>
    <Cell><Data ss:Type="Number">-12.94037</Data><NamedCell
      ss:Name="_FilterDatabase"/></Cell>
    <Cell><Data ss:Type="Number">34.462001200000003</Data><NamedCell
      ss:Name="_FilterDatabase"/></Cell>
    <Cell><Data ss:Type="Number">-1.8296804</Data><NamedCell
      ss:Name="_FilterDatabase"/></Cell>
   </Row>
   <Row ss:AutoFitHeight="0" ss:Hidden="1">
    <Cell><Data ss:Type="String">1559663_at</Data><NamedCell
      ss:Name="_FilterDatabase"/></Cell>
    <Cell ss:StyleID="s62"><Data ss:Type="Number">1.7500000000000001E-17</Data><NamedCell
      ss:Name="_FilterDatabase"/></Cell>
    <Cell ss:StyleID="s62"><Data ss:Type="Number">1.1700000000000001E-19</Data><NamedCell
      ss:Name="_FilterDatabase"/></Cell>
    <Cell><Data ss:Type="Number">-12.922843</Data><NamedCell
      ss:Name="_FilterDatabase"/></Cell>
    <Cell><Data ss:Type="Number">34.398432800000002</Data><NamedCell
      ss:Name="_FilterDatabase"/></Cell>
    <Cell><Data ss:Type="Number">-1.9734019</Data><NamedCell
      ss:Name="_FilterDatabase"/></Cell>
   </Row>
   <Row ss:AutoFitHeight="0">
    <Cell><Data ss:Type="String">229485_x_at</Data><NamedCell
      ss:Name="_FilterDatabase"/></Cell>
    <Cell ss:StyleID="s62"><Data ss:Type="Number">1.7599999999999999E-17</Data><NamedCell
      ss:Name="_FilterDatabase"/></Cell>
    <Cell ss:StyleID="s62"><Data ss:Type="Number">1.1700000000000001E-19</Data><NamedCell
      ss:Name="_FilterDatabase"/></Cell>
    <Cell><Data ss:Type="Number">-12.920904999999999</Data><NamedCell
      ss:Name="_FilterDatabase"/></Cell>
    <Cell><Data ss:Type="Number">34.391400599999997</Data><NamedCell
      ss:Name="_FilterDatabase"/></Cell>
    <Cell><Data ss:Type="Number">-6.5586758999999999</Data><NamedCell
      ss:Name="_FilterDatabase"/></Cell>
    <Cell><Data ss:Type="String">SHISA3</Data><NamedCell ss:Name="_FilterDatabase"/></Cell>
    <Cell><Data ss:Type="String">shisa family member 3</Data><NamedCell
      ss:Name="_FilterDatabase"/></Cell>
   </Row>
   <Row ss:AutoFitHeight="0">
    <Cell><Data ss:Type="String">224385_s_at</Data><NamedCell
      ss:Name="_FilterDatabase"/></Cell>
    <Cell ss:StyleID="s62"><Data ss:Type="Number">1.7599999999999999E-17</Data><NamedCell
      ss:Name="_FilterDatabase"/></Cell>
    <Cell ss:StyleID="s62"><Data ss:Type="Number">1.1799999999999999E-19</Data><NamedCell
      ss:Name="_FilterDatabase"/></Cell>
    <Cell><Data ss:Type="Number">-12.920308</Data><NamedCell
      ss:Name="_FilterDatabase"/></Cell>
    <Cell><Data ss:Type="Number">34.389233699999998</Data><NamedCell
      ss:Name="_FilterDatabase"/></Cell>
    <Cell><Data ss:Type="Number">-2.0717598000000002</Data><NamedCell
      ss:Name="_FilterDatabase"/></Cell>
    <Cell><Data ss:Type="String">MOV10L1</Data><NamedCell ss:Name="_FilterDatabase"/></Cell>
    <Cell><Data ss:Type="String">Mov10 RISC complex RNA helicase like 1</Data><NamedCell
      ss:Name="_FilterDatabase"/></Cell>
   </Row>
   <Row ss:AutoFitHeight="0" ss:Hidden="1">
    <Cell><Data ss:Type="String">205867_at</Data><NamedCell
      ss:Name="_FilterDatabase"/></Cell>
    <Cell ss:StyleID="s62"><Data ss:Type="Number">1.7800000000000001E-17</Data><NamedCell
      ss:Name="_FilterDatabase"/></Cell>
    <Cell ss:StyleID="s62"><Data ss:Type="Number">1.19E-19</Data><NamedCell
      ss:Name="_FilterDatabase"/></Cell>
    <Cell><Data ss:Type="Number">-12.91691</Data><NamedCell
      ss:Name="_FilterDatabase"/></Cell>
    <Cell><Data ss:Type="Number">34.376904099999997</Data><NamedCell
      ss:Name="_FilterDatabase"/></Cell>
    <Cell><Data ss:Type="Number">-1.6525213999999999</Data><NamedCell
      ss:Name="_FilterDatabase"/></Cell>
    <Cell><Data ss:Type="String">PTPN11</Data><NamedCell ss:Name="_FilterDatabase"/></Cell>
    <Cell><Data ss:Type="String">protein tyrosine phosphatase, non-receptor type 11</Data><NamedCell
      ss:Name="_FilterDatabase"/></Cell>
   </Row>
   <Row ss:AutoFitHeight="0" ss:Hidden="1">
    <Cell><Data ss:Type="String">1560638_a_at</Data><NamedCell
      ss:Name="_FilterDatabase"/></Cell>
    <Cell ss:StyleID="s62"><Data ss:Type="Number">1.7899999999999999E-17</Data><NamedCell
      ss:Name="_FilterDatabase"/></Cell>
    <Cell ss:StyleID="s62"><Data ss:Type="Number">1.2000000000000001E-19</Data><NamedCell
      ss:Name="_FilterDatabase"/></Cell>
    <Cell><Data ss:Type="Number">-12.914175999999999</Data><NamedCell
      ss:Name="_FilterDatabase"/></Cell>
    <Cell><Data ss:Type="Number">34.366985900000003</Data><NamedCell
      ss:Name="_FilterDatabase"/></Cell>
    <Cell><Data ss:Type="Number">-1.6851278999999999</Data><NamedCell
      ss:Name="_FilterDatabase"/></Cell>
    <Cell><Data ss:Type="String">LOC105375839</Data><NamedCell
      ss:Name="_FilterDatabase"/></Cell>
    <Cell><Data ss:Type="String">uncharacterized LOC105375839</Data><NamedCell
      ss:Name="_FilterDatabase"/></Cell>
   </Row>
   <Row ss:AutoFitHeight="0" ss:Hidden="1">
    <Cell><Data ss:Type="String">1556224_a_at</Data><NamedCell
      ss:Name="_FilterDatabase"/></Cell>
    <Cell ss:StyleID="s62"><Data ss:Type="Number">1.7899999999999999E-17</Data><NamedCell
      ss:Name="_FilterDatabase"/></Cell>
    <Cell ss:StyleID="s62"><Data ss:Type="Number">1.2000000000000001E-19</Data><NamedCell
      ss:Name="_FilterDatabase"/></Cell>
    <Cell><Data ss:Type="Number">12.913883999999999</Data><NamedCell
      ss:Name="_FilterDatabase"/></Cell>
    <Cell><Data ss:Type="Number">34.365925500000003</Data><NamedCell
      ss:Name="_FilterDatabase"/></Cell>
    <Cell><Data ss:Type="Number">2.8581845000000001</Data><NamedCell
      ss:Name="_FilterDatabase"/></Cell>
    <Cell><Data ss:Type="String">ZNF783///LOC155060</Data><NamedCell
      ss:Name="_FilterDatabase"/></Cell>
    <Cell><Data ss:Type="String">zinc finger family member 783///AI894139 pseudogene</Data><NamedCell
      ss:Name="_FilterDatabase"/></Cell>
   </Row>
   <Row ss:AutoFitHeight="0" ss:Hidden="1">
    <Cell><Data ss:Type="String">233106_at</Data><NamedCell
      ss:Name="_FilterDatabase"/></Cell>
    <Cell ss:StyleID="s62"><Data ss:Type="Number">1.96E-17</Data><NamedCell
      ss:Name="_FilterDatabase"/></Cell>
    <Cell ss:StyleID="s62"><Data ss:Type="Number">1.3300000000000001E-19</Data><NamedCell
      ss:Name="_FilterDatabase"/></Cell>
    <Cell><Data ss:Type="Number">-12.887069</Data><NamedCell
      ss:Name="_FilterDatabase"/></Cell>
    <Cell><Data ss:Type="Number">34.268562799999998</Data><NamedCell
      ss:Name="_FilterDatabase"/></Cell>
    <Cell><Data ss:Type="Number">-1.5503290999999999</Data><NamedCell
      ss:Name="_FilterDatabase"/></Cell>
    <Cell><Data ss:Type="String">FRMD6-AS1</Data><NamedCell
      ss:Name="_FilterDatabase"/></Cell>
    <Cell><Data ss:Type="String">FRMD6 antisense RNA 1</Data><NamedCell
      ss:Name="_FilterDatabase"/></Cell>
   </Row>
   <Row ss:AutoFitHeight="0" ss:Hidden="1">
    <Cell><Data ss:Type="String">1569833_at</Data><NamedCell
      ss:Name="_FilterDatabase"/></Cell>
    <Cell ss:StyleID="s62"><Data ss:Type="Number">1.9799999999999999E-17</Data><NamedCell
      ss:Name="_FilterDatabase"/></Cell>
    <Cell ss:StyleID="s62"><Data ss:Type="Number">1.3399999999999999E-19</Data><NamedCell
      ss:Name="_FilterDatabase"/></Cell>
    <Cell><Data ss:Type="Number">-12.883811</Data><NamedCell
      ss:Name="_FilterDatabase"/></Cell>
    <Cell><Data ss:Type="Number">34.256728299999999</Data><NamedCell
      ss:Name="_FilterDatabase"/></Cell>
    <Cell><Data ss:Type="Number">-1.4498880000000001</Data><NamedCell
      ss:Name="_FilterDatabase"/></Cell>
    <Cell><Data ss:Type="String">LINC01585</Data><NamedCell
      ss:Name="_FilterDatabase"/></Cell>
    <Cell><Data ss:Type="String">long intergenic non-protein coding RNA 1585</Data><NamedCell
      ss:Name="_FilterDatabase"/></Cell>
   </Row>
   <Row ss:AutoFitHeight="0">
    <Cell><Data ss:Type="String">244511_at</Data><NamedCell
      ss:Name="_FilterDatabase"/></Cell>
    <Cell ss:StyleID="s62"><Data ss:Type="Number">1.9799999999999999E-17</Data><NamedCell
      ss:Name="_FilterDatabase"/></Cell>
    <Cell ss:StyleID="s62"><Data ss:Type="Number">1.35E-19</Data><NamedCell
      ss:Name="_FilterDatabase"/></Cell>
    <Cell><Data ss:Type="Number">-12.883642</Data><NamedCell
      ss:Name="_FilterDatabase"/></Cell>
    <Cell><Data ss:Type="Number">34.2561131</Data><NamedCell
      ss:Name="_FilterDatabase"/></Cell>
    <Cell><Data ss:Type="Number">-2.2174491999999999</Data><NamedCell
      ss:Name="_FilterDatabase"/></Cell>
   </Row>
   <Row ss:AutoFitHeight="0" ss:Hidden="1">
    <Cell><Data ss:Type="String">214585_s_at</Data><NamedCell
      ss:Name="_FilterDatabase"/></Cell>
    <Cell ss:StyleID="s62"><Data ss:Type="Number">2.0300000000000001E-17</Data><NamedCell
      ss:Name="_FilterDatabase"/></Cell>
    <Cell ss:StyleID="s62"><Data ss:Type="Number">1.3899999999999999E-19</Data><NamedCell
      ss:Name="_FilterDatabase"/></Cell>
    <Cell><Data ss:Type="Number">12.875572</Data><NamedCell
      ss:Name="_FilterDatabase"/></Cell>
    <Cell><Data ss:Type="Number">34.2267899</Data><NamedCell
      ss:Name="_FilterDatabase"/></Cell>
    <Cell><Data ss:Type="Number">2.2023050999999998</Data><NamedCell
      ss:Name="_FilterDatabase"/></Cell>
    <Cell><Data ss:Type="String">VPS52</Data><NamedCell ss:Name="_FilterDatabase"/></Cell>
    <Cell><Data ss:Type="String">VPS52, GARP complex subunit</Data><NamedCell
      ss:Name="_FilterDatabase"/></Cell>
   </Row>
   <Row ss:AutoFitHeight="0">
    <Cell><Data ss:Type="String">1561602_at</Data><NamedCell
      ss:Name="_FilterDatabase"/></Cell>
    <Cell ss:StyleID="s62"><Data ss:Type="Number">2.0900000000000001E-17</Data><NamedCell
      ss:Name="_FilterDatabase"/></Cell>
    <Cell ss:StyleID="s62"><Data ss:Type="Number">1.43E-19</Data><NamedCell
      ss:Name="_FilterDatabase"/></Cell>
    <Cell><Data ss:Type="Number">-12.867774000000001</Data><NamedCell
      ss:Name="_FilterDatabase"/></Cell>
    <Cell><Data ss:Type="Number">34.198445300000003</Data><NamedCell
      ss:Name="_FilterDatabase"/></Cell>
    <Cell><Data ss:Type="Number">-2.1169628</Data><NamedCell
      ss:Name="_FilterDatabase"/></Cell>
    <Cell><Data ss:Type="String">LOC100129476</Data><NamedCell
      ss:Name="_FilterDatabase"/></Cell>
    <Cell><Data ss:Type="String">uncharacterized LOC100129476</Data><NamedCell
      ss:Name="_FilterDatabase"/></Cell>
   </Row>
   <Row ss:AutoFitHeight="0" ss:Hidden="1">
    <Cell><Data ss:Type="String">202148_s_at</Data><NamedCell
      ss:Name="_FilterDatabase"/></Cell>
    <Cell ss:StyleID="s62"><Data ss:Type="Number">2.14E-17</Data><NamedCell
      ss:Name="_FilterDatabase"/></Cell>
    <Cell ss:StyleID="s62"><Data ss:Type="Number">1.4699999999999999E-19</Data><NamedCell
      ss:Name="_FilterDatabase"/></Cell>
    <Cell><Data ss:Type="Number">12.860033</Data><NamedCell
      ss:Name="_FilterDatabase"/></Cell>
    <Cell><Data ss:Type="Number">34.170304100000003</Data><NamedCell
      ss:Name="_FilterDatabase"/></Cell>
    <Cell><Data ss:Type="Number">1.8255505999999999</Data><NamedCell
      ss:Name="_FilterDatabase"/></Cell>
    <Cell><Data ss:Type="String">PYCR1</Data><NamedCell ss:Name="_FilterDatabase"/></Cell>
    <Cell><Data ss:Type="String">pyrroline-5-carboxylate reductase 1</Data><NamedCell
      ss:Name="_FilterDatabase"/></Cell>
   </Row>
   <Row ss:AutoFitHeight="0" ss:Hidden="1">
    <Cell><Data ss:Type="String">207758_at</Data><NamedCell
      ss:Name="_FilterDatabase"/></Cell>
    <Cell ss:StyleID="s62"><Data ss:Type="Number">2.14E-17</Data><NamedCell
      ss:Name="_FilterDatabase"/></Cell>
    <Cell ss:StyleID="s62"><Data ss:Type="Number">1.4699999999999999E-19</Data><NamedCell
      ss:Name="_FilterDatabase"/></Cell>
    <Cell><Data ss:Type="Number">-12.859862</Data><NamedCell
      ss:Name="_FilterDatabase"/></Cell>
    <Cell><Data ss:Type="Number">34.169680900000003</Data><NamedCell
      ss:Name="_FilterDatabase"/></Cell>
    <Cell><Data ss:Type="Number">-1.7913767</Data><NamedCell
      ss:Name="_FilterDatabase"/></Cell>
   </Row>
   <Row ss:AutoFitHeight="0" ss:Hidden="1">
    <Cell><Data ss:Type="String">220718_at</Data><NamedCell
      ss:Name="_FilterDatabase"/></Cell>
    <Cell ss:StyleID="s62"><Data ss:Type="Number">2.2199999999999999E-17</Data><NamedCell
      ss:Name="_FilterDatabase"/></Cell>
    <Cell ss:StyleID="s62"><Data ss:Type="Number">1.53E-19</Data><NamedCell
      ss:Name="_FilterDatabase"/></Cell>
    <Cell><Data ss:Type="Number">-12.848962999999999</Data><NamedCell
      ss:Name="_FilterDatabase"/></Cell>
    <Cell><Data ss:Type="Number">34.130042899999999</Data><NamedCell
      ss:Name="_FilterDatabase"/></Cell>
    <Cell><Data ss:Type="Number">-1.5610518</Data><NamedCell
      ss:Name="_FilterDatabase"/></Cell>
    <Cell><Data ss:Type="String">HEXA-AS1</Data><NamedCell
      ss:Name="_FilterDatabase"/></Cell>
    <Cell><Data ss:Type="String">HEXA antisense RNA 1</Data><NamedCell
      ss:Name="_FilterDatabase"/></Cell>
   </Row>
   <Row ss:AutoFitHeight="0" ss:Hidden="1">
    <Cell><Data ss:Type="String">1557736_at</Data><NamedCell
      ss:Name="_FilterDatabase"/></Cell>
    <Cell ss:StyleID="s62"><Data ss:Type="Number">2.29E-17</Data><NamedCell
      ss:Name="_FilterDatabase"/></Cell>
    <Cell ss:StyleID="s62"><Data ss:Type="Number">1.58E-19</Data><NamedCell
      ss:Name="_FilterDatabase"/></Cell>
    <Cell><Data ss:Type="Number">-12.838919000000001</Data><NamedCell
      ss:Name="_FilterDatabase"/></Cell>
    <Cell><Data ss:Type="Number">34.093500499999998</Data><NamedCell
      ss:Name="_FilterDatabase"/></Cell>
    <Cell><Data ss:Type="Number">-1.9018611000000001</Data><NamedCell
      ss:Name="_FilterDatabase"/></Cell>
    <Cell><Data ss:Type="String">NKTR</Data><NamedCell ss:Name="_FilterDatabase"/></Cell>
    <Cell><Data ss:Type="String">natural killer cell triggering receptor</Data><NamedCell
      ss:Name="_FilterDatabase"/></Cell>
   </Row>
   <Row ss:AutoFitHeight="0">
    <Cell><Data ss:Type="String">220586_at</Data><NamedCell
      ss:Name="_FilterDatabase"/></Cell>
    <Cell ss:StyleID="s62"><Data ss:Type="Number">2.3000000000000001E-17</Data><NamedCell
      ss:Name="_FilterDatabase"/></Cell>
    <Cell ss:StyleID="s62"><Data ss:Type="Number">1.5900000000000001E-19</Data><NamedCell
      ss:Name="_FilterDatabase"/></Cell>
    <Cell><Data ss:Type="Number">-12.837823</Data><NamedCell
      ss:Name="_FilterDatabase"/></Cell>
    <Cell><Data ss:Type="Number">34.089512499999998</Data><NamedCell
      ss:Name="_FilterDatabase"/></Cell>
    <Cell><Data ss:Type="Number">-2.0203082999999999</Data><NamedCell
      ss:Name="_FilterDatabase"/></Cell>
    <Cell><Data ss:Type="String">CHD9</Data><NamedCell ss:Name="_FilterDatabase"/></Cell>
    <Cell><Data ss:Type="String">chromodomain helicase DNA binding protein 9</Data><NamedCell
      ss:Name="_FilterDatabase"/></Cell>
   </Row>
   <Row ss:AutoFitHeight="0" ss:Hidden="1">
    <Cell><Data ss:Type="String">243998_at</Data><NamedCell
      ss:Name="_FilterDatabase"/></Cell>
    <Cell ss:StyleID="s62"><Data ss:Type="Number">2.3099999999999999E-17</Data><NamedCell
      ss:Name="_FilterDatabase"/></Cell>
    <Cell ss:StyleID="s62"><Data ss:Type="Number">1.5999999999999999E-19</Data><NamedCell
      ss:Name="_FilterDatabase"/></Cell>
    <Cell><Data ss:Type="Number">-12.835601</Data><NamedCell
      ss:Name="_FilterDatabase"/></Cell>
    <Cell><Data ss:Type="Number">34.081427699999999</Data><NamedCell
      ss:Name="_FilterDatabase"/></Cell>
    <Cell><Data ss:Type="Number">-1.6567885</Data><NamedCell
      ss:Name="_FilterDatabase"/></Cell>
    <Cell><Data ss:Type="String">KRT222</Data><NamedCell ss:Name="_FilterDatabase"/></Cell>
    <Cell><Data ss:Type="String">keratin 222</Data><NamedCell
      ss:Name="_FilterDatabase"/></Cell>
   </Row>
   <Row ss:AutoFitHeight="0">
    <Cell><Data ss:Type="String">227561_at</Data><NamedCell
      ss:Name="_FilterDatabase"/></Cell>
    <Cell ss:StyleID="s62"><Data ss:Type="Number">2.35E-17</Data><NamedCell
      ss:Name="_FilterDatabase"/></Cell>
    <Cell ss:StyleID="s62"><Data ss:Type="Number">1.64E-19</Data><NamedCell
      ss:Name="_FilterDatabase"/></Cell>
    <Cell><Data ss:Type="Number">-12.830067</Data><NamedCell
      ss:Name="_FilterDatabase"/></Cell>
    <Cell><Data ss:Type="Number">34.061284800000003</Data><NamedCell
      ss:Name="_FilterDatabase"/></Cell>
    <Cell><Data ss:Type="Number">-2.3621108</Data><NamedCell
      ss:Name="_FilterDatabase"/></Cell>
    <Cell><Data ss:Type="String">DDR2</Data><NamedCell ss:Name="_FilterDatabase"/></Cell>
    <Cell><Data ss:Type="String">discoidin domain receptor tyrosine kinase 2</Data><NamedCell
      ss:Name="_FilterDatabase"/></Cell>
   </Row>
   <Row ss:AutoFitHeight="0" ss:Hidden="1">
    <Cell><Data ss:Type="String">1555320_a_at</Data><NamedCell
      ss:Name="_FilterDatabase"/></Cell>
    <Cell ss:StyleID="s62"><Data ss:Type="Number">2.4299999999999999E-17</Data><NamedCell
      ss:Name="_FilterDatabase"/></Cell>
    <Cell ss:StyleID="s62"><Data ss:Type="Number">1.69E-19</Data><NamedCell
      ss:Name="_FilterDatabase"/></Cell>
    <Cell><Data ss:Type="Number">-12.820644</Data><NamedCell
      ss:Name="_FilterDatabase"/></Cell>
    <Cell><Data ss:Type="Number">34.026979799999999</Data><NamedCell
      ss:Name="_FilterDatabase"/></Cell>
    <Cell><Data ss:Type="Number">-1.6110933999999999</Data><NamedCell
      ss:Name="_FilterDatabase"/></Cell>
    <Cell><Data ss:Type="String">STAB1</Data><NamedCell ss:Name="_FilterDatabase"/></Cell>
    <Cell><Data ss:Type="String">stabilin 1</Data><NamedCell
      ss:Name="_FilterDatabase"/></Cell>
   </Row>
   <Row ss:AutoFitHeight="0">
    <Cell><Data ss:Type="String">213472_at</Data><NamedCell
      ss:Name="_FilterDatabase"/></Cell>
    <Cell ss:StyleID="s62"><Data ss:Type="Number">2.54E-17</Data><NamedCell
      ss:Name="_FilterDatabase"/></Cell>
    <Cell ss:StyleID="s62"><Data ss:Type="Number">1.7800000000000001E-19</Data><NamedCell
      ss:Name="_FilterDatabase"/></Cell>
    <Cell><Data ss:Type="Number">-12.807789</Data><NamedCell
      ss:Name="_FilterDatabase"/></Cell>
    <Cell><Data ss:Type="Number">33.9801638</Data><NamedCell
      ss:Name="_FilterDatabase"/></Cell>
    <Cell><Data ss:Type="Number">-2.0635553999999998</Data><NamedCell
      ss:Name="_FilterDatabase"/></Cell>
    <Cell><Data ss:Type="String">HNRNPH1</Data><NamedCell ss:Name="_FilterDatabase"/></Cell>
    <Cell><Data ss:Type="String">heterogeneous nuclear ribonucleoprotein H1 (H)</Data><NamedCell
      ss:Name="_FilterDatabase"/></Cell>
   </Row>
   <Row ss:AutoFitHeight="0">
    <Cell><Data ss:Type="String">204469_at</Data><NamedCell
      ss:Name="_FilterDatabase"/></Cell>
    <Cell ss:StyleID="s62"><Data ss:Type="Number">2.7699999999999999E-17</Data><NamedCell
      ss:Name="_FilterDatabase"/></Cell>
    <Cell ss:StyleID="s62"><Data ss:Type="Number">1.95E-19</Data><NamedCell
      ss:Name="_FilterDatabase"/></Cell>
    <Cell><Data ss:Type="Number">-12.783049999999999</Data><NamedCell
      ss:Name="_FilterDatabase"/></Cell>
    <Cell><Data ss:Type="Number">33.8900036</Data><NamedCell
      ss:Name="_FilterDatabase"/></Cell>
    <Cell><Data ss:Type="Number">-3.4468394</Data><NamedCell
      ss:Name="_FilterDatabase"/></Cell>
    <Cell><Data ss:Type="String">PTPRZ1</Data><NamedCell ss:Name="_FilterDatabase"/></Cell>
    <Cell><Data ss:Type="String">protein tyrosine phosphatase, receptor type Z1</Data><NamedCell
      ss:Name="_FilterDatabase"/></Cell>
   </Row>
   <Row ss:AutoFitHeight="0" ss:Hidden="1">
    <Cell><Data ss:Type="String">208650_s_at</Data><NamedCell
      ss:Name="_FilterDatabase"/></Cell>
    <Cell ss:StyleID="s62"><Data ss:Type="Number">2.7999999999999999E-17</Data><NamedCell
      ss:Name="_FilterDatabase"/></Cell>
    <Cell ss:StyleID="s62"><Data ss:Type="Number">1.9699999999999999E-19</Data><NamedCell
      ss:Name="_FilterDatabase"/></Cell>
    <Cell><Data ss:Type="Number">12.779609000000001</Data><NamedCell
      ss:Name="_FilterDatabase"/></Cell>
    <Cell><Data ss:Type="Number">33.877454899999996</Data><NamedCell
      ss:Name="_FilterDatabase"/></Cell>
    <Cell><Data ss:Type="Number">5.8941727000000004</Data><NamedCell
      ss:Name="_FilterDatabase"/></Cell>
    <Cell><Data ss:Type="String">CD24</Data><NamedCell ss:Name="_FilterDatabase"/></Cell>
    <Cell><Data ss:Type="String">CD24 molecule</Data><NamedCell
      ss:Name="_FilterDatabase"/></Cell>
   </Row>
   <Row ss:AutoFitHeight="0">
    <Cell><Data ss:Type="String">206474_at</Data><NamedCell
      ss:Name="_FilterDatabase"/></Cell>
    <Cell ss:StyleID="s62"><Data ss:Type="Number">2.8700000000000003E-17</Data><NamedCell
      ss:Name="_FilterDatabase"/></Cell>
    <Cell ss:StyleID="s62"><Data ss:Type="Number">2.0199999999999999E-19</Data><NamedCell
      ss:Name="_FilterDatabase"/></Cell>
    <Cell><Data ss:Type="Number">-12.772276</Data><NamedCell
      ss:Name="_FilterDatabase"/></Cell>
    <Cell><Data ss:Type="Number">33.850713800000001</Data><NamedCell
      ss:Name="_FilterDatabase"/></Cell>
    <Cell><Data ss:Type="Number">-2.1566719000000001</Data><NamedCell
      ss:Name="_FilterDatabase"/></Cell>
    <Cell><Data ss:Type="String">CDK17</Data><NamedCell ss:Name="_FilterDatabase"/></Cell>
    <Cell><Data ss:Type="String">cyclin dependent kinase 17</Data><NamedCell
      ss:Name="_FilterDatabase"/></Cell>
   </Row>
   <Row ss:AutoFitHeight="0" ss:Hidden="1">
    <Cell><Data ss:Type="String">220823_at</Data><NamedCell
      ss:Name="_FilterDatabase"/></Cell>
    <Cell ss:StyleID="s62"><Data ss:Type="Number">2.9700000000000001E-17</Data><NamedCell
      ss:Name="_FilterDatabase"/></Cell>
    <Cell ss:StyleID="s62"><Data ss:Type="Number">2.0999999999999999E-19</Data><NamedCell
      ss:Name="_FilterDatabase"/></Cell>
    <Cell><Data ss:Type="Number">-12.762205</Data><NamedCell
      ss:Name="_FilterDatabase"/></Cell>
    <Cell><Data ss:Type="Number">33.8139726</Data><NamedCell
      ss:Name="_FilterDatabase"/></Cell>
    <Cell><Data ss:Type="Number">-1.5420970000000001</Data><NamedCell
      ss:Name="_FilterDatabase"/></Cell>
    <Cell><Data ss:Type="String">LOC729164</Data><NamedCell
      ss:Name="_FilterDatabase"/></Cell>
    <Cell><Data ss:Type="String">hCG1732469</Data><NamedCell
      ss:Name="_FilterDatabase"/></Cell>
   </Row>
   <Row ss:AutoFitHeight="0" ss:Hidden="1">
    <Cell><Data ss:Type="String">228377_at</Data><NamedCell
      ss:Name="_FilterDatabase"/></Cell>
    <Cell ss:StyleID="s62"><Data ss:Type="Number">2.9700000000000001E-17</Data><NamedCell
      ss:Name="_FilterDatabase"/></Cell>
    <Cell ss:StyleID="s62"><Data ss:Type="Number">2.11E-19</Data><NamedCell
      ss:Name="_FilterDatabase"/></Cell>
    <Cell><Data ss:Type="Number">12.761202000000001</Data><NamedCell
      ss:Name="_FilterDatabase"/></Cell>
    <Cell><Data ss:Type="Number">33.810312400000001</Data><NamedCell
      ss:Name="_FilterDatabase"/></Cell>
    <Cell><Data ss:Type="Number">4.4473883000000001</Data><NamedCell
      ss:Name="_FilterDatabase"/></Cell>
    <Cell><Data ss:Type="String">KLHL14</Data><NamedCell ss:Name="_FilterDatabase"/></Cell>
    <Cell><Data ss:Type="String">kelch like family member 14</Data><NamedCell
      ss:Name="_FilterDatabase"/></Cell>
   </Row>
   <Row ss:AutoFitHeight="0" ss:Hidden="1">
    <Cell><Data ss:Type="String">244845_at</Data><NamedCell
      ss:Name="_FilterDatabase"/></Cell>
    <Cell ss:StyleID="s62"><Data ss:Type="Number">3.06E-17</Data><NamedCell
      ss:Name="_FilterDatabase"/></Cell>
    <Cell ss:StyleID="s62"><Data ss:Type="Number">2.1800000000000001E-19</Data><NamedCell
      ss:Name="_FilterDatabase"/></Cell>
    <Cell><Data ss:Type="Number">-12.752425000000001</Data><NamedCell
      ss:Name="_FilterDatabase"/></Cell>
    <Cell><Data ss:Type="Number">33.778280199999998</Data><NamedCell
      ss:Name="_FilterDatabase"/></Cell>
    <Cell><Data ss:Type="Number">-1.8457725</Data><NamedCell
      ss:Name="_FilterDatabase"/></Cell>
   </Row>
   <Row ss:AutoFitHeight="0" ss:Hidden="1">
    <Cell><Data ss:Type="String">242527_at</Data><NamedCell
      ss:Name="_FilterDatabase"/></Cell>
    <Cell ss:StyleID="s62"><Data ss:Type="Number">3.1899999999999998E-17</Data><NamedCell
      ss:Name="_FilterDatabase"/></Cell>
    <Cell ss:StyleID="s62"><Data ss:Type="Number">2.2699999999999998E-19</Data><NamedCell
      ss:Name="_FilterDatabase"/></Cell>
    <Cell><Data ss:Type="Number">-12.740583000000001</Data><NamedCell
      ss:Name="_FilterDatabase"/></Cell>
    <Cell><Data ss:Type="Number">33.735047700000003</Data><NamedCell
      ss:Name="_FilterDatabase"/></Cell>
    <Cell><Data ss:Type="Number">-1.8562190999999999</Data><NamedCell
      ss:Name="_FilterDatabase"/></Cell>
   </Row>
   <Row ss:AutoFitHeight="0" ss:Hidden="1">
    <Cell><Data ss:Type="String">204467_s_at</Data><NamedCell
      ss:Name="_FilterDatabase"/></Cell>
    <Cell ss:StyleID="s62"><Data ss:Type="Number">3.27E-17</Data><NamedCell
      ss:Name="_FilterDatabase"/></Cell>
    <Cell ss:StyleID="s62"><Data ss:Type="Number">2.3400000000000002E-19</Data><NamedCell
      ss:Name="_FilterDatabase"/></Cell>
    <Cell><Data ss:Type="Number">-12.732504</Data><NamedCell
      ss:Name="_FilterDatabase"/></Cell>
    <Cell><Data ss:Type="Number">33.705544600000003</Data><NamedCell
      ss:Name="_FilterDatabase"/></Cell>
    <Cell><Data ss:Type="Number">-1.934175</Data><NamedCell
      ss:Name="_FilterDatabase"/></Cell>
    <Cell><Data ss:Type="String">SNCA</Data><NamedCell ss:Name="_FilterDatabase"/></Cell>
    <Cell><Data ss:Type="String">synuclein alpha</Data><NamedCell
      ss:Name="_FilterDatabase"/></Cell>
   </Row>
   <Row ss:AutoFitHeight="0" ss:Hidden="1">
    <Cell><Data ss:Type="String">230712_at</Data><NamedCell
      ss:Name="_FilterDatabase"/></Cell>
    <Cell ss:StyleID="s62"><Data ss:Type="Number">3.27E-17</Data><NamedCell
      ss:Name="_FilterDatabase"/></Cell>
    <Cell ss:StyleID="s62"><Data ss:Type="Number">2.3400000000000002E-19</Data><NamedCell
      ss:Name="_FilterDatabase"/></Cell>
    <Cell><Data ss:Type="Number">-12.732392000000001</Data><NamedCell
      ss:Name="_FilterDatabase"/></Cell>
    <Cell><Data ss:Type="Number">33.705133500000002</Data><NamedCell
      ss:Name="_FilterDatabase"/></Cell>
    <Cell><Data ss:Type="Number">-1.8871986999999999</Data><NamedCell
      ss:Name="_FilterDatabase"/></Cell>
    <Cell><Data ss:Type="String">LOC102724250///LOC101930059///NBPF15///NBPF11///NBPF1</Data><NamedCell
      ss:Name="_FilterDatabase"/></Cell>
    <Cell><Data ss:Type="String">neuroblastoma breakpoint family member 1///uncharacterized LOC101930059///neuroblastoma breakpoint family member 15///neuroblastoma breakpoint family member 11///neuroblastoma breakpoint family member 1</Data><NamedCell
      ss:Name="_FilterDatabase"/></Cell>
   </Row>
   <Row ss:AutoFitHeight="0">
    <Cell><Data ss:Type="String">244767_at</Data><NamedCell
      ss:Name="_FilterDatabase"/></Cell>
    <Cell ss:StyleID="s62"><Data ss:Type="Number">3.39E-17</Data><NamedCell
      ss:Name="_FilterDatabase"/></Cell>
    <Cell ss:StyleID="s62"><Data ss:Type="Number">2.4400000000000001E-19</Data><NamedCell
      ss:Name="_FilterDatabase"/></Cell>
    <Cell><Data ss:Type="Number">-12.721617</Data><NamedCell
      ss:Name="_FilterDatabase"/></Cell>
    <Cell><Data ss:Type="Number">33.665771999999997</Data><NamedCell
      ss:Name="_FilterDatabase"/></Cell>
    <Cell><Data ss:Type="Number">-2.7757087</Data><NamedCell
      ss:Name="_FilterDatabase"/></Cell>
    <Cell><Data ss:Type="String">FRA10AC1</Data><NamedCell
      ss:Name="_FilterDatabase"/></Cell>
    <Cell><Data ss:Type="String">fragile site, folic acid type, rare, fra(10)(q23.3) or fra(10)(q24.2) candidate 1</Data><NamedCell
      ss:Name="_FilterDatabase"/></Cell>
   </Row>
   <Row ss:AutoFitHeight="0" ss:Hidden="1">
    <Cell><Data ss:Type="String">239959_x_at</Data><NamedCell
      ss:Name="_FilterDatabase"/></Cell>
    <Cell ss:StyleID="s62"><Data ss:Type="Number">3.39E-17</Data><NamedCell
      ss:Name="_FilterDatabase"/></Cell>
    <Cell ss:StyleID="s62"><Data ss:Type="Number">2.4400000000000001E-19</Data><NamedCell
      ss:Name="_FilterDatabase"/></Cell>
    <Cell><Data ss:Type="Number">-12.720839</Data><NamedCell
      ss:Name="_FilterDatabase"/></Cell>
    <Cell><Data ss:Type="Number">33.662928000000001</Data><NamedCell
      ss:Name="_FilterDatabase"/></Cell>
    <Cell><Data ss:Type="Number">-1.6305571000000001</Data><NamedCell
      ss:Name="_FilterDatabase"/></Cell>
   </Row>
   <Row ss:AutoFitHeight="0">
    <Cell><Data ss:Type="String">1561906_at</Data><NamedCell
      ss:Name="_FilterDatabase"/></Cell>
    <Cell ss:StyleID="s62"><Data ss:Type="Number">3.42E-17</Data><NamedCell
      ss:Name="_FilterDatabase"/></Cell>
    <Cell ss:StyleID="s62"><Data ss:Type="Number">2.48E-19</Data><NamedCell
      ss:Name="_FilterDatabase"/></Cell>
    <Cell><Data ss:Type="Number">-12.717274</Data><NamedCell
      ss:Name="_FilterDatabase"/></Cell>
    <Cell><Data ss:Type="Number">33.6498998</Data><NamedCell
      ss:Name="_FilterDatabase"/></Cell>
    <Cell><Data ss:Type="Number">-3.1579014000000001</Data><NamedCell
      ss:Name="_FilterDatabase"/></Cell>
   </Row>
   <Row ss:AutoFitHeight="0" ss:Hidden="1">
    <Cell><Data ss:Type="String">242303_at</Data><NamedCell
      ss:Name="_FilterDatabase"/></Cell>
    <Cell ss:StyleID="s62"><Data ss:Type="Number">3.42E-17</Data><NamedCell
      ss:Name="_FilterDatabase"/></Cell>
    <Cell ss:StyleID="s62"><Data ss:Type="Number">2.48E-19</Data><NamedCell
      ss:Name="_FilterDatabase"/></Cell>
    <Cell><Data ss:Type="Number">-12.717167</Data><NamedCell
      ss:Name="_FilterDatabase"/></Cell>
    <Cell><Data ss:Type="Number">33.649510999999997</Data><NamedCell
      ss:Name="_FilterDatabase"/></Cell>
    <Cell><Data ss:Type="Number">-1.5427568</Data><NamedCell
      ss:Name="_FilterDatabase"/></Cell>
    <Cell><Data ss:Type="String">NRG2</Data><NamedCell ss:Name="_FilterDatabase"/></Cell>
    <Cell><Data ss:Type="String">neuregulin 2</Data><NamedCell
      ss:Name="_FilterDatabase"/></Cell>
   </Row>
   <Row ss:AutoFitHeight="0" ss:Hidden="1">
    <Cell><Data ss:Type="String">224196_x_at</Data><NamedCell
      ss:Name="_FilterDatabase"/></Cell>
    <Cell ss:StyleID="s62"><Data ss:Type="Number">3.4700000000000002E-17</Data><NamedCell
      ss:Name="_FilterDatabase"/></Cell>
    <Cell ss:StyleID="s62"><Data ss:Type="Number">2.5199999999999999E-19</Data><NamedCell
      ss:Name="_FilterDatabase"/></Cell>
    <Cell><Data ss:Type="Number">12.713129</Data><NamedCell
      ss:Name="_FilterDatabase"/></Cell>
    <Cell><Data ss:Type="Number">33.634751299999998</Data><NamedCell
      ss:Name="_FilterDatabase"/></Cell>
    <Cell><Data ss:Type="Number">2.6356394999999999</Data><NamedCell
      ss:Name="_FilterDatabase"/></Cell>
    <Cell><Data ss:Type="String">DPH5</Data><NamedCell ss:Name="_FilterDatabase"/></Cell>
    <Cell><Data ss:Type="String">diphthamide biosynthesis 5</Data><NamedCell
      ss:Name="_FilterDatabase"/></Cell>
   </Row>
   <Row ss:AutoFitHeight="0" ss:Hidden="1">
    <Cell><Data ss:Type="String">242546_at</Data><NamedCell
      ss:Name="_FilterDatabase"/></Cell>
    <Cell ss:StyleID="s62"><Data ss:Type="Number">3.5600000000000002E-17</Data><NamedCell
      ss:Name="_FilterDatabase"/></Cell>
    <Cell ss:StyleID="s62"><Data ss:Type="Number">2.5899999999999998E-19</Data><NamedCell
      ss:Name="_FilterDatabase"/></Cell>
    <Cell><Data ss:Type="Number">12.70514</Data><NamedCell
      ss:Name="_FilterDatabase"/></Cell>
    <Cell><Data ss:Type="Number">33.605545999999997</Data><NamedCell
      ss:Name="_FilterDatabase"/></Cell>
    <Cell><Data ss:Type="Number">4.9812006999999996</Data><NamedCell
      ss:Name="_FilterDatabase"/></Cell>
    <Cell><Data ss:Type="String">LINC01296///DUXAP10</Data><NamedCell
      ss:Name="_FilterDatabase"/></Cell>
    <Cell><Data ss:Type="String">long intergenic non-protein coding RNA 1296///double homeobox A pseudogene 10</Data><NamedCell
      ss:Name="_FilterDatabase"/></Cell>
   </Row>
   <Row ss:AutoFitHeight="0" ss:Hidden="1">
    <Cell><Data ss:Type="String">1559916_a_at</Data><NamedCell
      ss:Name="_FilterDatabase"/></Cell>
    <Cell ss:StyleID="s62"><Data ss:Type="Number">3.5600000000000002E-17</Data><NamedCell
      ss:Name="_FilterDatabase"/></Cell>
    <Cell ss:StyleID="s62"><Data ss:Type="Number">2.6000000000000001E-19</Data><NamedCell
      ss:Name="_FilterDatabase"/></Cell>
    <Cell><Data ss:Type="Number">-12.704352999999999</Data><NamedCell
      ss:Name="_FilterDatabase"/></Cell>
    <Cell><Data ss:Type="Number">33.602670400000001</Data><NamedCell
      ss:Name="_FilterDatabase"/></Cell>
    <Cell><Data ss:Type="Number">-1.4333218999999999</Data><NamedCell
      ss:Name="_FilterDatabase"/></Cell>
   </Row>
   <Row ss:AutoFitHeight="0">
    <Cell><Data ss:Type="String">1556935_at</Data><NamedCell
      ss:Name="_FilterDatabase"/></Cell>
    <Cell ss:StyleID="s62"><Data ss:Type="Number">3.8499999999999997E-17</Data><NamedCell
      ss:Name="_FilterDatabase"/></Cell>
    <Cell ss:StyleID="s62"><Data ss:Type="Number">2.8200000000000002E-19</Data><NamedCell
      ss:Name="_FilterDatabase"/></Cell>
    <Cell><Data ss:Type="Number">-12.682411</Data><NamedCell
      ss:Name="_FilterDatabase"/></Cell>
    <Cell><Data ss:Type="Number">33.5224142</Data><NamedCell
      ss:Name="_FilterDatabase"/></Cell>
    <Cell><Data ss:Type="Number">-2.5727958000000002</Data><NamedCell
      ss:Name="_FilterDatabase"/></Cell>
   </Row>
   <Row ss:AutoFitHeight="0" ss:Hidden="1">
    <Cell><Data ss:Type="String">239923_at</Data><NamedCell
      ss:Name="_FilterDatabase"/></Cell>
    <Cell ss:StyleID="s62"><Data ss:Type="Number">3.8699999999999999E-17</Data><NamedCell
      ss:Name="_FilterDatabase"/></Cell>
    <Cell ss:StyleID="s62"><Data ss:Type="Number">2.8399999999999999E-19</Data><NamedCell
      ss:Name="_FilterDatabase"/></Cell>
    <Cell><Data ss:Type="Number">-12.680111</Data><NamedCell
      ss:Name="_FilterDatabase"/></Cell>
    <Cell><Data ss:Type="Number">33.513998299999997</Data><NamedCell
      ss:Name="_FilterDatabase"/></Cell>
    <Cell><Data ss:Type="Number">-1.4207789</Data><NamedCell
      ss:Name="_FilterDatabase"/></Cell>
   </Row>
   <Row ss:AutoFitHeight="0" ss:Hidden="1">
    <Cell><Data ss:Type="String">224554_at</Data><NamedCell
      ss:Name="_FilterDatabase"/></Cell>
    <Cell ss:StyleID="s62"><Data ss:Type="Number">3.8699999999999999E-17</Data><NamedCell
      ss:Name="_FilterDatabase"/></Cell>
    <Cell ss:StyleID="s62"><Data ss:Type="Number">2.8499999999999998E-19</Data><NamedCell
      ss:Name="_FilterDatabase"/></Cell>
    <Cell><Data ss:Type="Number">-12.679525</Data><NamedCell
      ss:Name="_FilterDatabase"/></Cell>
    <Cell><Data ss:Type="Number">33.511853100000003</Data><NamedCell
      ss:Name="_FilterDatabase"/></Cell>
    <Cell><Data ss:Type="Number">-1.3132885999999999</Data><NamedCell
      ss:Name="_FilterDatabase"/></Cell>
    <Cell><Data ss:Type="String">GHSR</Data><NamedCell ss:Name="_FilterDatabase"/></Cell>
    <Cell><Data ss:Type="String">growth hormone secretagogue receptor</Data><NamedCell
      ss:Name="_FilterDatabase"/></Cell>
   </Row>
   <Row ss:AutoFitHeight="0">
    <Cell><Data ss:Type="String">1555611_s_at</Data><NamedCell
      ss:Name="_FilterDatabase"/></Cell>
    <Cell ss:StyleID="s62"><Data ss:Type="Number">3.9700000000000003E-17</Data><NamedCell
      ss:Name="_FilterDatabase"/></Cell>
    <Cell ss:StyleID="s62"><Data ss:Type="Number">2.9200000000000002E-19</Data><NamedCell
      ss:Name="_FilterDatabase"/></Cell>
    <Cell><Data ss:Type="Number">-12.672449</Data><NamedCell
      ss:Name="_FilterDatabase"/></Cell>
    <Cell><Data ss:Type="Number">33.485956100000003</Data><NamedCell
      ss:Name="_FilterDatabase"/></Cell>
    <Cell><Data ss:Type="Number">-2.5365003000000002</Data><NamedCell
      ss:Name="_FilterDatabase"/></Cell>
    <Cell><Data ss:Type="String">MBD1</Data><NamedCell ss:Name="_FilterDatabase"/></Cell>
    <Cell><Data ss:Type="String">methyl-CpG binding domain protein 1</Data><NamedCell
      ss:Name="_FilterDatabase"/></Cell>
   </Row>
   <Row ss:AutoFitHeight="0" ss:Hidden="1">
    <Cell><Data ss:Type="String">234514_at</Data><NamedCell
      ss:Name="_FilterDatabase"/></Cell>
    <Cell ss:StyleID="s62"><Data ss:Type="Number">4.19E-17</Data><NamedCell
      ss:Name="_FilterDatabase"/></Cell>
    <Cell ss:StyleID="s62"><Data ss:Type="Number">3.0999999999999999E-19</Data><NamedCell
      ss:Name="_FilterDatabase"/></Cell>
    <Cell><Data ss:Type="Number">-12.656632999999999</Data><NamedCell
      ss:Name="_FilterDatabase"/></Cell>
    <Cell><Data ss:Type="Number">33.4280489</Data><NamedCell
      ss:Name="_FilterDatabase"/></Cell>
    <Cell><Data ss:Type="Number">-1.4149959999999999</Data><NamedCell
      ss:Name="_FilterDatabase"/></Cell>
    <Cell><Data ss:Type="String">SRMS</Data><NamedCell ss:Name="_FilterDatabase"/></Cell>
    <Cell><Data ss:Type="String">src-related kinase lacking C-terminal regulatory tyrosine and N-terminal myristylation sites</Data><NamedCell
      ss:Name="_FilterDatabase"/></Cell>
   </Row>
   <Row ss:AutoFitHeight="0" ss:Hidden="1">
    <Cell><Data ss:Type="String">236216_at</Data><NamedCell
      ss:Name="_FilterDatabase"/></Cell>
    <Cell ss:StyleID="s62"><Data ss:Type="Number">4.2400000000000002E-17</Data><NamedCell
      ss:Name="_FilterDatabase"/></Cell>
    <Cell ss:StyleID="s62"><Data ss:Type="Number">3.1400000000000002E-19</Data><NamedCell
      ss:Name="_FilterDatabase"/></Cell>
    <Cell><Data ss:Type="Number">-12.652806999999999</Data><NamedCell
      ss:Name="_FilterDatabase"/></Cell>
    <Cell><Data ss:Type="Number">33.414037100000002</Data><NamedCell
      ss:Name="_FilterDatabase"/></Cell>
    <Cell><Data ss:Type="Number">-1.6249393000000001</Data><NamedCell
      ss:Name="_FilterDatabase"/></Cell>
   </Row>
   <Row ss:AutoFitHeight="0" ss:Hidden="1">
    <Cell><Data ss:Type="String">221884_at</Data><NamedCell
      ss:Name="_FilterDatabase"/></Cell>
    <Cell ss:StyleID="s62"><Data ss:Type="Number">4.37E-17</Data><NamedCell
      ss:Name="_FilterDatabase"/></Cell>
    <Cell ss:StyleID="s62"><Data ss:Type="Number">3.2400000000000002E-19</Data><NamedCell
      ss:Name="_FilterDatabase"/></Cell>
    <Cell><Data ss:Type="Number">12.644033</Data><NamedCell
      ss:Name="_FilterDatabase"/></Cell>
    <Cell><Data ss:Type="Number">33.381894600000003</Data><NamedCell
      ss:Name="_FilterDatabase"/></Cell>
    <Cell><Data ss:Type="Number">4.0264698000000001</Data><NamedCell
      ss:Name="_FilterDatabase"/></Cell>
    <Cell><Data ss:Type="String">MECOM</Data><NamedCell ss:Name="_FilterDatabase"/></Cell>
    <Cell><Data ss:Type="String">MDS1 and EVI1 complex locus</Data><NamedCell
      ss:Name="_FilterDatabase"/></Cell>
   </Row>
   <Row ss:AutoFitHeight="0">
    <Cell><Data ss:Type="String">239654_at</Data><NamedCell
      ss:Name="_FilterDatabase"/></Cell>
    <Cell ss:StyleID="s62"><Data ss:Type="Number">4.5400000000000002E-17</Data><NamedCell
      ss:Name="_FilterDatabase"/></Cell>
    <Cell ss:StyleID="s62"><Data ss:Type="Number">3.38E-19</Data><NamedCell
      ss:Name="_FilterDatabase"/></Cell>
    <Cell><Data ss:Type="Number">-12.632946</Data><NamedCell
      ss:Name="_FilterDatabase"/></Cell>
    <Cell><Data ss:Type="Number">33.341267199999997</Data><NamedCell
      ss:Name="_FilterDatabase"/></Cell>
    <Cell><Data ss:Type="Number">-2.0716296000000001</Data><NamedCell
      ss:Name="_FilterDatabase"/></Cell>
    <Cell><Data ss:Type="String">CHD9</Data><NamedCell ss:Name="_FilterDatabase"/></Cell>
    <Cell><Data ss:Type="String">chromodomain helicase DNA binding protein 9</Data><NamedCell
      ss:Name="_FilterDatabase"/></Cell>
   </Row>
   <Row ss:AutoFitHeight="0">
    <Cell><Data ss:Type="String">238476_at</Data><NamedCell
      ss:Name="_FilterDatabase"/></Cell>
    <Cell ss:StyleID="s62"><Data ss:Type="Number">4.55E-17</Data><NamedCell
      ss:Name="_FilterDatabase"/></Cell>
    <Cell ss:StyleID="s62"><Data ss:Type="Number">3.3899999999999999E-19</Data><NamedCell
      ss:Name="_FilterDatabase"/></Cell>
    <Cell><Data ss:Type="Number">-12.632068</Data><NamedCell
      ss:Name="_FilterDatabase"/></Cell>
    <Cell><Data ss:Type="Number">33.338046300000002</Data><NamedCell
      ss:Name="_FilterDatabase"/></Cell>
    <Cell><Data ss:Type="Number">-2.2914289000000001</Data><NamedCell
      ss:Name="_FilterDatabase"/></Cell>
    <Cell><Data ss:Type="String">CREBRF</Data><NamedCell ss:Name="_FilterDatabase"/></Cell>
    <Cell><Data ss:Type="String">CREB3 regulatory factor</Data><NamedCell
      ss:Name="_FilterDatabase"/></Cell>
   </Row>
   <Row ss:AutoFitHeight="0" ss:Hidden="1">
    <Cell><Data ss:Type="String">214024_s_at</Data><NamedCell
      ss:Name="_FilterDatabase"/></Cell>
    <Cell ss:StyleID="s62"><Data ss:Type="Number">4.6600000000000002E-17</Data><NamedCell
      ss:Name="_FilterDatabase"/></Cell>
    <Cell ss:StyleID="s62"><Data ss:Type="Number">3.48E-19</Data><NamedCell
      ss:Name="_FilterDatabase"/></Cell>
    <Cell><Data ss:Type="Number">-12.624821000000001</Data><NamedCell
      ss:Name="_FilterDatabase"/></Cell>
    <Cell><Data ss:Type="Number">33.311478399999999</Data><NamedCell
      ss:Name="_FilterDatabase"/></Cell>
    <Cell><Data ss:Type="Number">-1.3896563</Data><NamedCell
      ss:Name="_FilterDatabase"/></Cell>
    <Cell><Data ss:Type="String">DGCR6L</Data><NamedCell ss:Name="_FilterDatabase"/></Cell>
    <Cell><Data ss:Type="String">DiGeorge syndrome critical region gene 6-like</Data><NamedCell
      ss:Name="_FilterDatabase"/></Cell>
   </Row>
   <Row ss:AutoFitHeight="0">
    <Cell><Data ss:Type="String">242348_at</Data><NamedCell
      ss:Name="_FilterDatabase"/></Cell>
    <Cell ss:StyleID="s62"><Data ss:Type="Number">4.9099999999999999E-17</Data><NamedCell
      ss:Name="_FilterDatabase"/></Cell>
    <Cell ss:StyleID="s62"><Data ss:Type="Number">3.6799999999999999E-19</Data><NamedCell
      ss:Name="_FilterDatabase"/></Cell>
    <Cell><Data ss:Type="Number">-12.609650999999999</Data><NamedCell
      ss:Name="_FilterDatabase"/></Cell>
    <Cell><Data ss:Type="Number">33.255844799999998</Data><NamedCell
      ss:Name="_FilterDatabase"/></Cell>
    <Cell><Data ss:Type="Number">-2.2574013000000002</Data><NamedCell
      ss:Name="_FilterDatabase"/></Cell>
    <Cell><Data ss:Type="String">FAM19A4</Data><NamedCell ss:Name="_FilterDatabase"/></Cell>
    <Cell><Data ss:Type="String">family with sequence similarity 19 member A4, C-C motif chemokine like</Data><NamedCell
      ss:Name="_FilterDatabase"/></Cell>
   </Row>
   <Row ss:AutoFitHeight="0" ss:Hidden="1">
    <Cell><Data ss:Type="String">216170_at</Data><NamedCell
      ss:Name="_FilterDatabase"/></Cell>
    <Cell ss:StyleID="s62"><Data ss:Type="Number">4.9199999999999997E-17</Data><NamedCell
      ss:Name="_FilterDatabase"/></Cell>
    <Cell ss:StyleID="s62"><Data ss:Type="Number">3.7000000000000001E-19</Data><NamedCell
      ss:Name="_FilterDatabase"/></Cell>
    <Cell><Data ss:Type="Number">-12.608571</Data><NamedCell
      ss:Name="_FilterDatabase"/></Cell>
    <Cell><Data ss:Type="Number">33.251885899999998</Data><NamedCell
      ss:Name="_FilterDatabase"/></Cell>
    <Cell><Data ss:Type="Number">-1.9531159</Data><NamedCell
      ss:Name="_FilterDatabase"/></Cell>
   </Row>
   <Row ss:AutoFitHeight="0" ss:Hidden="1">
    <Cell><Data ss:Type="String">233219_at</Data><NamedCell
      ss:Name="_FilterDatabase"/></Cell>
    <Cell ss:StyleID="s62"><Data ss:Type="Number">5.0400000000000003E-17</Data><NamedCell
      ss:Name="_FilterDatabase"/></Cell>
    <Cell ss:StyleID="s62"><Data ss:Type="Number">3.7900000000000002E-19</Data><NamedCell
      ss:Name="_FilterDatabase"/></Cell>
    <Cell><Data ss:Type="Number">-12.601587</Data><NamedCell
      ss:Name="_FilterDatabase"/></Cell>
    <Cell><Data ss:Type="Number">33.226262200000001</Data><NamedCell
      ss:Name="_FilterDatabase"/></Cell>
    <Cell><Data ss:Type="Number">-1.5794060999999999</Data><NamedCell
      ss:Name="_FilterDatabase"/></Cell>
   </Row>
   <Row ss:AutoFitHeight="0" ss:Hidden="1">
    <Cell><Data ss:Type="String">230943_at</Data><NamedCell
      ss:Name="_FilterDatabase"/></Cell>
    <Cell ss:StyleID="s62"><Data ss:Type="Number">5.1300000000000003E-17</Data><NamedCell
      ss:Name="_FilterDatabase"/></Cell>
    <Cell ss:StyleID="s62"><Data ss:Type="Number">3.8799999999999998E-19</Data><NamedCell
      ss:Name="_FilterDatabase"/></Cell>
    <Cell><Data ss:Type="Number">12.595445</Data><NamedCell
      ss:Name="_FilterDatabase"/></Cell>
    <Cell><Data ss:Type="Number">33.203719499999998</Data><NamedCell
      ss:Name="_FilterDatabase"/></Cell>
    <Cell><Data ss:Type="Number">3.8447393999999999</Data><NamedCell
      ss:Name="_FilterDatabase"/></Cell>
    <Cell><Data ss:Type="String">SOX17</Data><NamedCell ss:Name="_FilterDatabase"/></Cell>
    <Cell><Data ss:Type="String">SRY-box 17</Data><NamedCell
      ss:Name="_FilterDatabase"/></Cell>
   </Row>
   <Row ss:AutoFitHeight="0">
    <Cell><Data ss:Type="String">1556186_s_at</Data><NamedCell
      ss:Name="_FilterDatabase"/></Cell>
    <Cell ss:StyleID="s62"><Data ss:Type="Number">5.1300000000000003E-17</Data><NamedCell
      ss:Name="_FilterDatabase"/></Cell>
    <Cell ss:StyleID="s62"><Data ss:Type="Number">3.8799999999999998E-19</Data><NamedCell
      ss:Name="_FilterDatabase"/></Cell>
    <Cell><Data ss:Type="Number">-12.595257</Data><NamedCell
      ss:Name="_FilterDatabase"/></Cell>
    <Cell><Data ss:Type="Number">33.203029899999997</Data><NamedCell
      ss:Name="_FilterDatabase"/></Cell>
    <Cell><Data ss:Type="Number">-2.4557161000000001</Data><NamedCell
      ss:Name="_FilterDatabase"/></Cell>
    <Cell><Data ss:Type="String">EMC1</Data><NamedCell ss:Name="_FilterDatabase"/></Cell>
    <Cell><Data ss:Type="String">ER membrane protein complex subunit 1</Data><NamedCell
      ss:Name="_FilterDatabase"/></Cell>
   </Row>
   <Row ss:AutoFitHeight="0">
    <Cell><Data ss:Type="String">1568666_at</Data><NamedCell
      ss:Name="_FilterDatabase"/></Cell>
    <Cell ss:StyleID="s62"><Data ss:Type="Number">5.1300000000000003E-17</Data><NamedCell
      ss:Name="_FilterDatabase"/></Cell>
    <Cell ss:StyleID="s62"><Data ss:Type="Number">3.8900000000000001E-19</Data><NamedCell
      ss:Name="_FilterDatabase"/></Cell>
    <Cell><Data ss:Type="Number">-12.594697999999999</Data><NamedCell
      ss:Name="_FilterDatabase"/></Cell>
    <Cell><Data ss:Type="Number">33.200977799999997</Data><NamedCell
      ss:Name="_FilterDatabase"/></Cell>
    <Cell><Data ss:Type="Number">-2.4085869</Data><NamedCell
      ss:Name="_FilterDatabase"/></Cell>
    <Cell><Data ss:Type="String">PLIN5</Data><NamedCell ss:Name="_FilterDatabase"/></Cell>
    <Cell><Data ss:Type="String">perilipin 5</Data><NamedCell
      ss:Name="_FilterDatabase"/></Cell>
   </Row>
   <Row ss:AutoFitHeight="0" ss:Hidden="1">
    <Cell><Data ss:Type="String">1570318_at</Data><NamedCell
      ss:Name="_FilterDatabase"/></Cell>
    <Cell ss:StyleID="s62"><Data ss:Type="Number">5.35E-17</Data><NamedCell
      ss:Name="_FilterDatabase"/></Cell>
    <Cell ss:StyleID="s62"><Data ss:Type="Number">4.0699999999999998E-19</Data><NamedCell
      ss:Name="_FilterDatabase"/></Cell>
    <Cell><Data ss:Type="Number">-12.582617000000001</Data><NamedCell
      ss:Name="_FilterDatabase"/></Cell>
    <Cell><Data ss:Type="Number">33.156629799999997</Data><NamedCell
      ss:Name="_FilterDatabase"/></Cell>
    <Cell><Data ss:Type="Number">-1.5358153999999999</Data><NamedCell
      ss:Name="_FilterDatabase"/></Cell>
   </Row>
   <Row ss:AutoFitHeight="0" ss:Hidden="1">
    <Cell><Data ss:Type="String">234574_at</Data><NamedCell
      ss:Name="_FilterDatabase"/></Cell>
    <Cell ss:StyleID="s62"><Data ss:Type="Number">5.4000000000000002E-17</Data><NamedCell
      ss:Name="_FilterDatabase"/></Cell>
    <Cell ss:StyleID="s62"><Data ss:Type="Number">4.12E-19</Data><NamedCell
      ss:Name="_FilterDatabase"/></Cell>
    <Cell><Data ss:Type="Number">-12.579368000000001</Data><NamedCell
      ss:Name="_FilterDatabase"/></Cell>
    <Cell><Data ss:Type="Number">33.144700200000003</Data><NamedCell
      ss:Name="_FilterDatabase"/></Cell>
    <Cell><Data ss:Type="Number">-1.6823248</Data><NamedCell
      ss:Name="_FilterDatabase"/></Cell>
   </Row>
   <Row ss:AutoFitHeight="0" ss:Hidden="1">
    <Cell><Data ss:Type="String">1553633_s_at</Data><NamedCell
      ss:Name="_FilterDatabase"/></Cell>
    <Cell ss:StyleID="s62"><Data ss:Type="Number">5.6400000000000002E-17</Data><NamedCell
      ss:Name="_FilterDatabase"/></Cell>
    <Cell ss:StyleID="s62"><Data ss:Type="Number">4.3100000000000001E-19</Data><NamedCell
      ss:Name="_FilterDatabase"/></Cell>
    <Cell><Data ss:Type="Number">-12.567202999999999</Data><NamedCell
      ss:Name="_FilterDatabase"/></Cell>
    <Cell><Data ss:Type="Number">33.100018900000002</Data><NamedCell
      ss:Name="_FilterDatabase"/></Cell>
    <Cell><Data ss:Type="Number">-1.4511727999999999</Data><NamedCell
      ss:Name="_FilterDatabase"/></Cell>
    <Cell><Data ss:Type="String">LOC101929373///SLC9B1</Data><NamedCell
      ss:Name="_FilterDatabase"/></Cell>
    <Cell><Data ss:Type="String">uncharacterized LOC101929373///solute carrier family 9 member B1</Data><NamedCell
      ss:Name="_FilterDatabase"/></Cell>
   </Row>
   <Row ss:AutoFitHeight="0">
    <Cell><Data ss:Type="String">217619_x_at</Data><NamedCell
      ss:Name="_FilterDatabase"/></Cell>
    <Cell ss:StyleID="s62"><Data ss:Type="Number">5.7499999999999998E-17</Data><NamedCell
      ss:Name="_FilterDatabase"/></Cell>
    <Cell ss:StyleID="s62"><Data ss:Type="Number">4.41E-19</Data><NamedCell
      ss:Name="_FilterDatabase"/></Cell>
    <Cell><Data ss:Type="Number">-12.561139000000001</Data><NamedCell
      ss:Name="_FilterDatabase"/></Cell>
    <Cell><Data ss:Type="Number">33.077736100000003</Data><NamedCell
      ss:Name="_FilterDatabase"/></Cell>
    <Cell><Data ss:Type="Number">-2.2478422</Data><NamedCell
      ss:Name="_FilterDatabase"/></Cell>
   </Row>
   <Row ss:AutoFitHeight="0">
    <Cell><Data ss:Type="String">203695_s_at</Data><NamedCell
      ss:Name="_FilterDatabase"/></Cell>
    <Cell ss:StyleID="s62"><Data ss:Type="Number">5.8699999999999997E-17</Data><NamedCell
      ss:Name="_FilterDatabase"/></Cell>
    <Cell ss:StyleID="s62"><Data ss:Type="Number">4.5000000000000001E-19</Data><NamedCell
      ss:Name="_FilterDatabase"/></Cell>
    <Cell><Data ss:Type="Number">-12.555205000000001</Data><NamedCell
      ss:Name="_FilterDatabase"/></Cell>
    <Cell><Data ss:Type="Number">33.055931000000001</Data><NamedCell
      ss:Name="_FilterDatabase"/></Cell>
    <Cell><Data ss:Type="Number">-3.2550773</Data><NamedCell
      ss:Name="_FilterDatabase"/></Cell>
    <Cell><Data ss:Type="String">DFNA5</Data><NamedCell ss:Name="_FilterDatabase"/></Cell>
    <Cell><Data ss:Type="String">DFNA5, deafness associated tumor suppressor</Data><NamedCell
      ss:Name="_FilterDatabase"/></Cell>
   </Row>
   <Row ss:AutoFitHeight="0">
    <Cell><Data ss:Type="String">233799_at</Data><NamedCell
      ss:Name="_FilterDatabase"/></Cell>
    <Cell ss:StyleID="s62"><Data ss:Type="Number">6.0100000000000005E-17</Data><NamedCell
      ss:Name="_FilterDatabase"/></Cell>
    <Cell ss:StyleID="s62"><Data ss:Type="Number">4.6200000000000003E-19</Data><NamedCell
      ss:Name="_FilterDatabase"/></Cell>
    <Cell><Data ss:Type="Number">-12.548166</Data><NamedCell
      ss:Name="_FilterDatabase"/></Cell>
    <Cell><Data ss:Type="Number">33.030056600000002</Data><NamedCell
      ss:Name="_FilterDatabase"/></Cell>
    <Cell><Data ss:Type="Number">-2.1138981000000001</Data><NamedCell
      ss:Name="_FilterDatabase"/></Cell>
   </Row>
   <Row ss:AutoFitHeight="0">
    <Cell><Data ss:Type="String">242144_at</Data><NamedCell
      ss:Name="_FilterDatabase"/></Cell>
    <Cell ss:StyleID="s62"><Data ss:Type="Number">6.0499999999999997E-17</Data><NamedCell
      ss:Name="_FilterDatabase"/></Cell>
    <Cell ss:StyleID="s62"><Data ss:Type="Number">4.67E-19</Data><NamedCell
      ss:Name="_FilterDatabase"/></Cell>
    <Cell><Data ss:Type="Number">-12.545496999999999</Data><NamedCell
      ss:Name="_FilterDatabase"/></Cell>
    <Cell><Data ss:Type="Number">33.020245000000003</Data><NamedCell
      ss:Name="_FilterDatabase"/></Cell>
    <Cell><Data ss:Type="Number">-2.8463001999999999</Data><NamedCell
      ss:Name="_FilterDatabase"/></Cell>
   </Row>
   <Row ss:AutoFitHeight="0" ss:Hidden="1">
    <Cell><Data ss:Type="String">1554192_s_at</Data><NamedCell
      ss:Name="_FilterDatabase"/></Cell>
    <Cell ss:StyleID="s62"><Data ss:Type="Number">6.2899999999999997E-17</Data><NamedCell
      ss:Name="_FilterDatabase"/></Cell>
    <Cell ss:StyleID="s62"><Data ss:Type="Number">4.8800000000000002E-19</Data><NamedCell
      ss:Name="_FilterDatabase"/></Cell>
    <Cell><Data ss:Type="Number">-12.533645999999999</Data><NamedCell
      ss:Name="_FilterDatabase"/></Cell>
    <Cell><Data ss:Type="Number">32.976666999999999</Data><NamedCell
      ss:Name="_FilterDatabase"/></Cell>
    <Cell><Data ss:Type="Number">-1.4435941999999999</Data><NamedCell
      ss:Name="_FilterDatabase"/></Cell>
    <Cell><Data ss:Type="String">TRMT44</Data><NamedCell ss:Name="_FilterDatabase"/></Cell>
    <Cell><Data ss:Type="String">tRNA methyltransferase 44 homolog (S. cerevisiae)</Data><NamedCell
      ss:Name="_FilterDatabase"/></Cell>
   </Row>
   <Row ss:AutoFitHeight="0" ss:Hidden="1">
    <Cell><Data ss:Type="String">212257_s_at</Data><NamedCell
      ss:Name="_FilterDatabase"/></Cell>
    <Cell ss:StyleID="s62"><Data ss:Type="Number">6.2899999999999997E-17</Data><NamedCell
      ss:Name="_FilterDatabase"/></Cell>
    <Cell ss:StyleID="s62"><Data ss:Type="Number">4.8800000000000002E-19</Data><NamedCell
      ss:Name="_FilterDatabase"/></Cell>
    <Cell><Data ss:Type="Number">-12.533616</Data><NamedCell
      ss:Name="_FilterDatabase"/></Cell>
    <Cell><Data ss:Type="Number">32.976553000000003</Data><NamedCell
      ss:Name="_FilterDatabase"/></Cell>
    <Cell><Data ss:Type="Number">-1.6357337000000001</Data><NamedCell
      ss:Name="_FilterDatabase"/></Cell>
    <Cell><Data ss:Type="String">SMARCA2</Data><NamedCell ss:Name="_FilterDatabase"/></Cell>
    <Cell><Data ss:Type="String">SWI/SNF related, matrix associated, actin dependent regulator of chromatin, subfamily a, member 2</Data><NamedCell
      ss:Name="_FilterDatabase"/></Cell>
   </Row>
   <Row ss:AutoFitHeight="0">
    <Cell><Data ss:Type="String">1553471_at</Data><NamedCell
      ss:Name="_FilterDatabase"/></Cell>
    <Cell ss:StyleID="s62"><Data ss:Type="Number">6.66E-17</Data><NamedCell
      ss:Name="_FilterDatabase"/></Cell>
    <Cell ss:StyleID="s62"><Data ss:Type="Number">5.1799999999999996E-19</Data><NamedCell
      ss:Name="_FilterDatabase"/></Cell>
    <Cell><Data ss:Type="Number">-12.51749</Data><NamedCell
      ss:Name="_FilterDatabase"/></Cell>
    <Cell><Data ss:Type="Number">32.917225999999999</Data><NamedCell
      ss:Name="_FilterDatabase"/></Cell>
    <Cell><Data ss:Type="Number">-2.2101042999999998</Data><NamedCell
      ss:Name="_FilterDatabase"/></Cell>
    <Cell><Data ss:Type="String">SLC35G3</Data><NamedCell ss:Name="_FilterDatabase"/></Cell>
    <Cell><Data ss:Type="String">solute carrier family 35 member G3</Data><NamedCell
      ss:Name="_FilterDatabase"/></Cell>
   </Row>
   <Row ss:AutoFitHeight="0" ss:Hidden="1">
    <Cell><Data ss:Type="String">240626_at</Data><NamedCell
      ss:Name="_FilterDatabase"/></Cell>
    <Cell ss:StyleID="s62"><Data ss:Type="Number">6.6799999999999996E-17</Data><NamedCell
      ss:Name="_FilterDatabase"/></Cell>
    <Cell ss:StyleID="s62"><Data ss:Type="Number">5.2000000000000003E-19</Data><NamedCell
      ss:Name="_FilterDatabase"/></Cell>
    <Cell><Data ss:Type="Number">-12.516192999999999</Data><NamedCell
      ss:Name="_FilterDatabase"/></Cell>
    <Cell><Data ss:Type="Number">32.912453999999997</Data><NamedCell
      ss:Name="_FilterDatabase"/></Cell>
    <Cell><Data ss:Type="Number">-1.8048024</Data><NamedCell
      ss:Name="_FilterDatabase"/></Cell>
   </Row>
   <Row ss:AutoFitHeight="0" ss:Hidden="1">
    <Cell><Data ss:Type="String">219967_at</Data><NamedCell
      ss:Name="_FilterDatabase"/></Cell>
    <Cell ss:StyleID="s62"><Data ss:Type="Number">6.6799999999999996E-17</Data><NamedCell
      ss:Name="_FilterDatabase"/></Cell>
    <Cell ss:StyleID="s62"><Data ss:Type="Number">5.2099999999999996E-19</Data><NamedCell
      ss:Name="_FilterDatabase"/></Cell>
    <Cell><Data ss:Type="Number">-12.515727999999999</Data><NamedCell
      ss:Name="_FilterDatabase"/></Cell>
    <Cell><Data ss:Type="Number">32.910742399999997</Data><NamedCell
      ss:Name="_FilterDatabase"/></Cell>
    <Cell><Data ss:Type="Number">-1.4825344</Data><NamedCell
      ss:Name="_FilterDatabase"/></Cell>
    <Cell><Data ss:Type="String">MRM1</Data><NamedCell ss:Name="_FilterDatabase"/></Cell>
    <Cell><Data ss:Type="String">mitochondrial rRNA methyltransferase 1</Data><NamedCell
      ss:Name="_FilterDatabase"/></Cell>
   </Row>
   <Row ss:AutoFitHeight="0" ss:Hidden="1">
    <Cell><Data ss:Type="String">233762_at</Data><NamedCell
      ss:Name="_FilterDatabase"/></Cell>
    <Cell ss:StyleID="s62"><Data ss:Type="Number">6.6799999999999996E-17</Data><NamedCell
      ss:Name="_FilterDatabase"/></Cell>
    <Cell ss:StyleID="s62"><Data ss:Type="Number">5.2399999999999997E-19</Data><NamedCell
      ss:Name="_FilterDatabase"/></Cell>
    <Cell><Data ss:Type="Number">-12.514557999999999</Data><NamedCell
      ss:Name="_FilterDatabase"/></Cell>
    <Cell><Data ss:Type="Number">32.906436200000002</Data><NamedCell
      ss:Name="_FilterDatabase"/></Cell>
    <Cell><Data ss:Type="Number">-1.7359604</Data><NamedCell
      ss:Name="_FilterDatabase"/></Cell>
   </Row>
   <Row ss:AutoFitHeight="0" ss:Hidden="1">
    <Cell><Data ss:Type="String">212508_at</Data><NamedCell
      ss:Name="_FilterDatabase"/></Cell>
    <Cell ss:StyleID="s62"><Data ss:Type="Number">6.6799999999999996E-17</Data><NamedCell
      ss:Name="_FilterDatabase"/></Cell>
    <Cell ss:StyleID="s62"><Data ss:Type="Number">5.2399999999999997E-19</Data><NamedCell
      ss:Name="_FilterDatabase"/></Cell>
    <Cell><Data ss:Type="Number">12.514201</Data><NamedCell
      ss:Name="_FilterDatabase"/></Cell>
    <Cell><Data ss:Type="Number">32.905122499999997</Data><NamedCell
      ss:Name="_FilterDatabase"/></Cell>
    <Cell><Data ss:Type="Number">1.8904650000000001</Data><NamedCell
      ss:Name="_FilterDatabase"/></Cell>
    <Cell><Data ss:Type="String">MOAP1</Data><NamedCell ss:Name="_FilterDatabase"/></Cell>
    <Cell><Data ss:Type="String">modulator of apoptosis 1</Data><NamedCell
      ss:Name="_FilterDatabase"/></Cell>
   </Row>
   <Row ss:AutoFitHeight="0" ss:Hidden="1">
    <Cell><Data ss:Type="String">241788_x_at</Data><NamedCell
      ss:Name="_FilterDatabase"/></Cell>
    <Cell ss:StyleID="s62"><Data ss:Type="Number">6.8800000000000004E-17</Data><NamedCell
      ss:Name="_FilterDatabase"/></Cell>
    <Cell ss:StyleID="s62"><Data ss:Type="Number">5.4099999999999995E-19</Data><NamedCell
      ss:Name="_FilterDatabase"/></Cell>
    <Cell><Data ss:Type="Number">-12.505630999999999</Data><NamedCell
      ss:Name="_FilterDatabase"/></Cell>
    <Cell><Data ss:Type="Number">32.873576200000002</Data><NamedCell
      ss:Name="_FilterDatabase"/></Cell>
    <Cell><Data ss:Type="Number">-1.915637</Data><NamedCell
      ss:Name="_FilterDatabase"/></Cell>
   </Row>
   <Row ss:AutoFitHeight="0">
    <Cell><Data ss:Type="String">210121_at</Data><NamedCell
      ss:Name="_FilterDatabase"/></Cell>
    <Cell ss:StyleID="s62"><Data ss:Type="Number">6.9E-17</Data><NamedCell
      ss:Name="_FilterDatabase"/></Cell>
    <Cell ss:StyleID="s62"><Data ss:Type="Number">5.4399999999999996E-19</Data><NamedCell
      ss:Name="_FilterDatabase"/></Cell>
    <Cell><Data ss:Type="Number">-12.504453</Data><NamedCell
      ss:Name="_FilterDatabase"/></Cell>
    <Cell><Data ss:Type="Number">32.869236000000001</Data><NamedCell
      ss:Name="_FilterDatabase"/></Cell>
    <Cell><Data ss:Type="Number">-2.6943090999999999</Data><NamedCell
      ss:Name="_FilterDatabase"/></Cell>
    <Cell><Data ss:Type="String">B3GALT2</Data><NamedCell ss:Name="_FilterDatabase"/></Cell>
    <Cell><Data ss:Type="String">beta-1,3-galactosyltransferase 2</Data><NamedCell
      ss:Name="_FilterDatabase"/></Cell>
   </Row>
   <Row ss:AutoFitHeight="0" ss:Hidden="1">
    <Cell><Data ss:Type="String">235887_at</Data><NamedCell
      ss:Name="_FilterDatabase"/></Cell>
    <Cell ss:StyleID="s62"><Data ss:Type="Number">6.9E-17</Data><NamedCell
      ss:Name="_FilterDatabase"/></Cell>
    <Cell ss:StyleID="s62"><Data ss:Type="Number">5.4499999999999999E-19</Data><NamedCell
      ss:Name="_FilterDatabase"/></Cell>
    <Cell><Data ss:Type="Number">-12.5037</Data><NamedCell
      ss:Name="_FilterDatabase"/></Cell>
    <Cell><Data ss:Type="Number">32.866465300000002</Data><NamedCell
      ss:Name="_FilterDatabase"/></Cell>
    <Cell><Data ss:Type="Number">-1.0538763</Data><NamedCell
      ss:Name="_FilterDatabase"/></Cell>
   </Row>
   <Row ss:AutoFitHeight="0">
    <Cell><Data ss:Type="String">239576_at</Data><NamedCell
      ss:Name="_FilterDatabase"/></Cell>
    <Cell ss:StyleID="s62"><Data ss:Type="Number">7.0900000000000003E-17</Data><NamedCell
      ss:Name="_FilterDatabase"/></Cell>
    <Cell ss:StyleID="s62"><Data ss:Type="Number">5.6199999999999998E-19</Data><NamedCell
      ss:Name="_FilterDatabase"/></Cell>
    <Cell><Data ss:Type="Number">-12.495253</Data><NamedCell
      ss:Name="_FilterDatabase"/></Cell>
    <Cell><Data ss:Type="Number">32.8353587</Data><NamedCell
      ss:Name="_FilterDatabase"/></Cell>
    <Cell><Data ss:Type="Number">-2.5005844000000002</Data><NamedCell
      ss:Name="_FilterDatabase"/></Cell>
    <Cell><Data ss:Type="String">MTUS1</Data><NamedCell ss:Name="_FilterDatabase"/></Cell>
    <Cell><Data ss:Type="String">microtubule associated tumor suppressor 1</Data><NamedCell
      ss:Name="_FilterDatabase"/></Cell>
   </Row>
   <Row ss:AutoFitHeight="0" ss:Hidden="1">
    <Cell><Data ss:Type="String">1569745_at</Data><NamedCell
      ss:Name="_FilterDatabase"/></Cell>
    <Cell ss:StyleID="s62"><Data ss:Type="Number">7.0900000000000003E-17</Data><NamedCell
      ss:Name="_FilterDatabase"/></Cell>
    <Cell ss:StyleID="s62"><Data ss:Type="Number">5.6300000000000001E-19</Data><NamedCell
      ss:Name="_FilterDatabase"/></Cell>
    <Cell><Data ss:Type="Number">12.495082</Data><NamedCell
      ss:Name="_FilterDatabase"/></Cell>
    <Cell><Data ss:Type="Number">32.834730999999998</Data><NamedCell
      ss:Name="_FilterDatabase"/></Cell>
    <Cell><Data ss:Type="Number">3.5527305</Data><NamedCell
      ss:Name="_FilterDatabase"/></Cell>
    <Cell><Data ss:Type="String">OSER1-AS1</Data><NamedCell
      ss:Name="_FilterDatabase"/></Cell>
    <Cell><Data ss:Type="String">OSER1 antisense RNA 1 (head to head)</Data><NamedCell
      ss:Name="_FilterDatabase"/></Cell>
   </Row>
   <Row ss:AutoFitHeight="0" ss:Hidden="1">
    <Cell><Data ss:Type="String">1569917_at</Data><NamedCell
      ss:Name="_FilterDatabase"/></Cell>
    <Cell ss:StyleID="s62"><Data ss:Type="Number">7.3300000000000003E-17</Data><NamedCell
      ss:Name="_FilterDatabase"/></Cell>
    <Cell ss:StyleID="s62"><Data ss:Type="Number">5.83E-19</Data><NamedCell
      ss:Name="_FilterDatabase"/></Cell>
    <Cell><Data ss:Type="Number">-12.485436</Data><NamedCell
      ss:Name="_FilterDatabase"/></Cell>
    <Cell><Data ss:Type="Number">32.799199899999998</Data><NamedCell
      ss:Name="_FilterDatabase"/></Cell>
    <Cell><Data ss:Type="Number">-1.5040859</Data><NamedCell
      ss:Name="_FilterDatabase"/></Cell>
   </Row>
   <Row ss:AutoFitHeight="0" ss:Hidden="1">
    <Cell><Data ss:Type="String">1559546_s_at</Data><NamedCell
      ss:Name="_FilterDatabase"/></Cell>
    <Cell ss:StyleID="s62"><Data ss:Type="Number">7.4500000000000003E-17</Data><NamedCell
      ss:Name="_FilterDatabase"/></Cell>
    <Cell ss:StyleID="s62"><Data ss:Type="Number">5.9399999999999998E-19</Data><NamedCell
      ss:Name="_FilterDatabase"/></Cell>
    <Cell><Data ss:Type="Number">12.480672</Data><NamedCell
      ss:Name="_FilterDatabase"/></Cell>
    <Cell><Data ss:Type="Number">32.781646000000002</Data><NamedCell
      ss:Name="_FilterDatabase"/></Cell>
    <Cell><Data ss:Type="Number">4.9431037</Data><NamedCell
      ss:Name="_FilterDatabase"/></Cell>
    <Cell><Data ss:Type="String">LOC101930404///SNORD116-28///SNORD115-26///SNORD115-13///SNORD115-7///SNORD116-22///SNORD116-4///PWARSN///SNORD107///SNRPN///IPW</Data><NamedCell
      ss:Name="_FilterDatabase"/></Cell>
    <Cell><Data ss:Type="String">uncharacterized LOC101930404///small nucleolar RNA, C/D box 116-28///small nucleolar RNA, C/D box 115-26///small nucleolar RNA, C/D box 115-13///small nucleolar RNA, C/D box 115-7///small nucleolar RNA, C/D box 116-22///small nucleolar RNA, C/D box 116-4/</Data><NamedCell
      ss:Name="_FilterDatabase"/></Cell>
   </Row>
   <Row ss:AutoFitHeight="0">
    <Cell><Data ss:Type="String">1569478_s_at</Data><NamedCell
      ss:Name="_FilterDatabase"/></Cell>
    <Cell ss:StyleID="s62"><Data ss:Type="Number">7.5700000000000002E-17</Data><NamedCell
      ss:Name="_FilterDatabase"/></Cell>
    <Cell ss:StyleID="s62"><Data ss:Type="Number">6.0499999999999996E-19</Data><NamedCell
      ss:Name="_FilterDatabase"/></Cell>
    <Cell><Data ss:Type="Number">-12.475683</Data><NamedCell
      ss:Name="_FilterDatabase"/></Cell>
    <Cell><Data ss:Type="Number">32.763259599999998</Data><NamedCell
      ss:Name="_FilterDatabase"/></Cell>
    <Cell><Data ss:Type="Number">-2.8670963999999999</Data><NamedCell
      ss:Name="_FilterDatabase"/></Cell>
    <Cell><Data ss:Type="String">LOC101927151</Data><NamedCell
      ss:Name="_FilterDatabase"/></Cell>
    <Cell><Data ss:Type="String">uncharacterized LOC101927151</Data><NamedCell
      ss:Name="_FilterDatabase"/></Cell>
   </Row>
   <Row ss:AutoFitHeight="0" ss:Hidden="1">
    <Cell><Data ss:Type="String">235122_at</Data><NamedCell
      ss:Name="_FilterDatabase"/></Cell>
    <Cell ss:StyleID="s62"><Data ss:Type="Number">8.0600000000000006E-17</Data><NamedCell
      ss:Name="_FilterDatabase"/></Cell>
    <Cell ss:StyleID="s62"><Data ss:Type="Number">6.4599999999999997E-19</Data><NamedCell
      ss:Name="_FilterDatabase"/></Cell>
    <Cell><Data ss:Type="Number">-12.458149000000001</Data><NamedCell
      ss:Name="_FilterDatabase"/></Cell>
    <Cell><Data ss:Type="Number">32.698619800000003</Data><NamedCell
      ss:Name="_FilterDatabase"/></Cell>
    <Cell><Data ss:Type="Number">-1.9932004000000001</Data><NamedCell
      ss:Name="_FilterDatabase"/></Cell>
    <Cell><Data ss:Type="String">HIVEP3</Data><NamedCell ss:Name="_FilterDatabase"/></Cell>
    <Cell><Data ss:Type="String">human immunodeficiency virus type I enhancer binding protein 3</Data><NamedCell
      ss:Name="_FilterDatabase"/></Cell>
   </Row>
   <Row ss:AutoFitHeight="0" ss:Hidden="1">
    <Cell><Data ss:Type="String">1559126_at</Data><NamedCell
      ss:Name="_FilterDatabase"/></Cell>
    <Cell ss:StyleID="s62"><Data ss:Type="Number">8.1100000000000001E-17</Data><NamedCell
      ss:Name="_FilterDatabase"/></Cell>
    <Cell ss:StyleID="s62"><Data ss:Type="Number">6.5100000000000004E-19</Data><NamedCell
      ss:Name="_FilterDatabase"/></Cell>
    <Cell><Data ss:Type="Number">12.455859</Data><NamedCell
      ss:Name="_FilterDatabase"/></Cell>
    <Cell><Data ss:Type="Number">32.690173299999998</Data><NamedCell
      ss:Name="_FilterDatabase"/></Cell>
    <Cell><Data ss:Type="Number">3.8494462</Data><NamedCell
      ss:Name="_FilterDatabase"/></Cell>
    <Cell><Data ss:Type="String">RRP12</Data><NamedCell ss:Name="_FilterDatabase"/></Cell>
    <Cell><Data ss:Type="String">ribosomal RNA processing 12 homolog</Data><NamedCell
      ss:Name="_FilterDatabase"/></Cell>
   </Row>
   <Row ss:AutoFitHeight="0">
    <Cell><Data ss:Type="String">1560790_at</Data><NamedCell
      ss:Name="_FilterDatabase"/></Cell>
    <Cell ss:StyleID="s62"><Data ss:Type="Number">8.2199999999999997E-17</Data><NamedCell
      ss:Name="_FilterDatabase"/></Cell>
    <Cell ss:StyleID="s62"><Data ss:Type="Number">6.6299999999999996E-19</Data><NamedCell
      ss:Name="_FilterDatabase"/></Cell>
    <Cell><Data ss:Type="Number">-12.451032</Data><NamedCell
      ss:Name="_FilterDatabase"/></Cell>
    <Cell><Data ss:Type="Number">32.672371800000001</Data><NamedCell
      ss:Name="_FilterDatabase"/></Cell>
    <Cell><Data ss:Type="Number">-2.7781932</Data><NamedCell
      ss:Name="_FilterDatabase"/></Cell>
    <Cell><Data ss:Type="String">GOLGA6L2</Data><NamedCell
      ss:Name="_FilterDatabase"/></Cell>
    <Cell><Data ss:Type="String">golgin A6 family-like 2</Data><NamedCell
      ss:Name="_FilterDatabase"/></Cell>
   </Row>
   <Row ss:AutoFitHeight="0" ss:Hidden="1">
    <Cell><Data ss:Type="String">238769_at</Data><NamedCell
      ss:Name="_FilterDatabase"/></Cell>
    <Cell ss:StyleID="s62"><Data ss:Type="Number">8.2199999999999997E-17</Data><NamedCell
      ss:Name="_FilterDatabase"/></Cell>
    <Cell ss:StyleID="s62"><Data ss:Type="Number">6.6299999999999996E-19</Data><NamedCell
      ss:Name="_FilterDatabase"/></Cell>
    <Cell><Data ss:Type="Number">-12.450936</Data><NamedCell
      ss:Name="_FilterDatabase"/></Cell>
    <Cell><Data ss:Type="Number">32.672017099999998</Data><NamedCell
      ss:Name="_FilterDatabase"/></Cell>
    <Cell><Data ss:Type="Number">-1.7425972999999999</Data><NamedCell
      ss:Name="_FilterDatabase"/></Cell>
   </Row>
   <Row ss:AutoFitHeight="0">
    <Cell><Data ss:Type="String">218124_at</Data><NamedCell
      ss:Name="_FilterDatabase"/></Cell>
    <Cell ss:StyleID="s62"><Data ss:Type="Number">8.2400000000000005E-17</Data><NamedCell
      ss:Name="_FilterDatabase"/></Cell>
    <Cell ss:StyleID="s62"><Data ss:Type="Number">6.6699999999999999E-19</Data><NamedCell
      ss:Name="_FilterDatabase"/></Cell>
    <Cell><Data ss:Type="Number">-12.449526000000001</Data><NamedCell
      ss:Name="_FilterDatabase"/></Cell>
    <Cell><Data ss:Type="Number">32.666814799999997</Data><NamedCell
      ss:Name="_FilterDatabase"/></Cell>
    <Cell><Data ss:Type="Number">-2.7725102000000001</Data><NamedCell
      ss:Name="_FilterDatabase"/></Cell>
    <Cell><Data ss:Type="String">RETSAT</Data><NamedCell ss:Name="_FilterDatabase"/></Cell>
    <Cell><Data ss:Type="String">retinol saturase</Data><NamedCell
      ss:Name="_FilterDatabase"/></Cell>
   </Row>
   <Row ss:AutoFitHeight="0" ss:Hidden="1">
    <Cell><Data ss:Type="String">1564639_at</Data><NamedCell
      ss:Name="_FilterDatabase"/></Cell>
    <Cell ss:StyleID="s62"><Data ss:Type="Number">8.4200000000000005E-17</Data><NamedCell
      ss:Name="_FilterDatabase"/></Cell>
    <Cell ss:StyleID="s62"><Data ss:Type="Number">6.8200000000000001E-19</Data><NamedCell
      ss:Name="_FilterDatabase"/></Cell>
    <Cell><Data ss:Type="Number">-12.443333000000001</Data><NamedCell
      ss:Name="_FilterDatabase"/></Cell>
    <Cell><Data ss:Type="Number">32.643970699999997</Data><NamedCell
      ss:Name="_FilterDatabase"/></Cell>
    <Cell><Data ss:Type="Number">-1.7359465000000001</Data><NamedCell
      ss:Name="_FilterDatabase"/></Cell>
    <Cell><Data ss:Type="String">LOC100291323</Data><NamedCell
      ss:Name="_FilterDatabase"/></Cell>
    <Cell><Data ss:Type="String">uncharacterized LOC100291323</Data><NamedCell
      ss:Name="_FilterDatabase"/></Cell>
   </Row>
   <Row ss:AutoFitHeight="0">
    <Cell><Data ss:Type="String">214036_at</Data><NamedCell
      ss:Name="_FilterDatabase"/></Cell>
    <Cell ss:StyleID="s62"><Data ss:Type="Number">8.6699999999999996E-17</Data><NamedCell
      ss:Name="_FilterDatabase"/></Cell>
    <Cell ss:StyleID="s62"><Data ss:Type="Number">7.0399999999999997E-19</Data><NamedCell
      ss:Name="_FilterDatabase"/></Cell>
    <Cell><Data ss:Type="Number">-12.43488</Data><NamedCell
      ss:Name="_FilterDatabase"/></Cell>
    <Cell><Data ss:Type="Number">32.612776199999999</Data><NamedCell
      ss:Name="_FilterDatabase"/></Cell>
    <Cell><Data ss:Type="Number">-2.4794489</Data><NamedCell
      ss:Name="_FilterDatabase"/></Cell>
    <Cell><Data ss:Type="String">EFNA5</Data><NamedCell ss:Name="_FilterDatabase"/></Cell>
    <Cell><Data ss:Type="String">ephrin A5</Data><NamedCell
      ss:Name="_FilterDatabase"/></Cell>
   </Row>
   <Row ss:AutoFitHeight="0">
    <Cell><Data ss:Type="String">241741_at</Data><NamedCell
      ss:Name="_FilterDatabase"/></Cell>
    <Cell ss:StyleID="s62"><Data ss:Type="Number">8.8100000000000004E-17</Data><NamedCell
      ss:Name="_FilterDatabase"/></Cell>
    <Cell ss:StyleID="s62"><Data ss:Type="Number">7.1700000000000002E-19</Data><NamedCell
      ss:Name="_FilterDatabase"/></Cell>
    <Cell><Data ss:Type="Number">-12.429694</Data><NamedCell
      ss:Name="_FilterDatabase"/></Cell>
    <Cell><Data ss:Type="Number">32.593637100000002</Data><NamedCell
      ss:Name="_FilterDatabase"/></Cell>
    <Cell><Data ss:Type="Number">-2.5934170000000001</Data><NamedCell
      ss:Name="_FilterDatabase"/></Cell>
    <Cell><Data ss:Type="String">CRLS1</Data><NamedCell ss:Name="_FilterDatabase"/></Cell>
    <Cell><Data ss:Type="String">cardiolipin synthase 1</Data><NamedCell
      ss:Name="_FilterDatabase"/></Cell>
   </Row>
   <Row ss:AutoFitHeight="0">
    <Cell><Data ss:Type="String">204018_x_at</Data><NamedCell
      ss:Name="_FilterDatabase"/></Cell>
    <Cell ss:StyleID="s62"><Data ss:Type="Number">9.13E-17</Data><NamedCell
      ss:Name="_FilterDatabase"/></Cell>
    <Cell ss:StyleID="s62"><Data ss:Type="Number">7.4499999999999998E-19</Data><NamedCell
      ss:Name="_FilterDatabase"/></Cell>
    <Cell><Data ss:Type="Number">-12.419568999999999</Data><NamedCell
      ss:Name="_FilterDatabase"/></Cell>
    <Cell><Data ss:Type="Number">32.5562544</Data><NamedCell
      ss:Name="_FilterDatabase"/></Cell>
    <Cell><Data ss:Type="Number">-3.7455102</Data><NamedCell
      ss:Name="_FilterDatabase"/></Cell>
    <Cell><Data ss:Type="String">HBA2///HBA1</Data><NamedCell
      ss:Name="_FilterDatabase"/></Cell>
    <Cell><Data ss:Type="String">hemoglobin subunit alpha 2///hemoglobin subunit alpha 1</Data><NamedCell
      ss:Name="_FilterDatabase"/></Cell>
   </Row>
   <Row ss:AutoFitHeight="0">
    <Cell><Data ss:Type="String">228614_at</Data><NamedCell
      ss:Name="_FilterDatabase"/></Cell>
    <Cell ss:StyleID="s62"><Data ss:Type="Number">9.2300000000000003E-17</Data><NamedCell
      ss:Name="_FilterDatabase"/></Cell>
    <Cell ss:StyleID="s62"><Data ss:Type="Number">7.5399999999999999E-19</Data><NamedCell
      ss:Name="_FilterDatabase"/></Cell>
    <Cell><Data ss:Type="Number">-12.416169999999999</Data><NamedCell
      ss:Name="_FilterDatabase"/></Cell>
    <Cell><Data ss:Type="Number">32.543702799999998</Data><NamedCell
      ss:Name="_FilterDatabase"/></Cell>
    <Cell><Data ss:Type="Number">-2.3586702000000002</Data><NamedCell
      ss:Name="_FilterDatabase"/></Cell>
    <Cell><Data ss:Type="String">LINC00116</Data><NamedCell
      ss:Name="_FilterDatabase"/></Cell>
    <Cell><Data ss:Type="String">long intergenic non-protein coding RNA 116</Data><NamedCell
      ss:Name="_FilterDatabase"/></Cell>
   </Row>
   <Row ss:AutoFitHeight="0" ss:Hidden="1">
    <Cell><Data ss:Type="String">235569_at</Data><NamedCell
      ss:Name="_FilterDatabase"/></Cell>
    <Cell ss:StyleID="s62"><Data ss:Type="Number">9.5600000000000003E-17</Data><NamedCell
      ss:Name="_FilterDatabase"/></Cell>
    <Cell ss:StyleID="s62"><Data ss:Type="Number">7.8400000000000003E-19</Data><NamedCell
      ss:Name="_FilterDatabase"/></Cell>
    <Cell><Data ss:Type="Number">12.405967</Data><NamedCell
[truncated: 12,893,800 more chars]
